# Supplementary material for: Transferring structural knowledge across cognitive maps in humans and models
Source: Nat Commun. 2020 Sep 22;11:4783. doi: 10.1038/s41467-020-18254-6 (PMC7508979; doi:10.1038/s41467-020-18254-6)
Supplement: Supplementary file 4 — Source Data [file 41467_2020_18254_MOESM4_ESM.zip]

Archive with 13 entries (12 files):
- 233376_2_data_set_4825184_qqwqqz/DataAndCode/
- 233376_2_data_set_4825184_qqwqqz/DataAndCode/~$taFileExplanationNew.docx
- 233376_2_data_set_4825184_qqwqqz/DataAndCode/calDistM.m
- 233376_2_data_set_4825184_qqwqqz/DataAndCode/calEMTbasis_Infer3Size_BICinInfNormBsepNewInCfreez2B .m
- 233376_2_data_set_4825184_qqwqqz/DataAndCode/calHMMlearnBbyMatlab3sizeNewAmodeBIC_AvidaceApDWithNormB211019 .m
- 233376_2_data_set_4825184_qqwqqz/DataAndCode/createAll2Allcluster .m
- 233376_2_data_set_4825184_qqwqqz/DataAndCode/dataFile.xlsx
- 233376_2_data_set_4825184_qqwqqz/DataAndCode/DataFileExplanationNew.docx
- 233376_2_data_set_4825184_qqwqqz/DataAndCode/hmmtrainOnlyEmission .m
- 233376_2_data_set_4825184_qqwqqz/DataAndCode/logsumexpMine3.m
- 233376_2_data_set_4825184_qqwqqz/DataAndCode/pair_hmmdecodeShirley .m
- 233376_2_data_set_4825184_qqwqqz/DataAndCode/pairChoicesSRregSR .m
- 233376_2_data_set_4825184_qqwqqz/DataAndCode/periodHexGridCorrect2.m
