# Supplementary material for: Transferring structural knowledge across cognitive maps in humans and models
Source: Nat Commun. 2020 Sep 22;11:4783. doi: 10.1038/s41467-020-18254-6 (PMC7508979; doi:10.1038/s41467-020-18254-6)
Supplement: Supplementary file 4 — Source Data [file 41467_2020_18254_MOESM4_ESM.zip › 233376_2_data_set_4825184_qqwqqz/DataAndCode/calDistM.m]

function Distm=calDistM(A)
% this finction return a matrix with diastances between nodes
Distm = A;
nall = length(A(:,1));
An = A;
z = sum(sum(Distm==0));
n = 2;
maxn = 100;
while z>nall&&n<maxn
   An = An*A;
   z = nall;
   for j1=1:nall
       for j2=1:nall
           if(j1~=j2&&(Distm(j1,j2)==0||Distm(j1,j2)==maxn))
               if(An(j1,j2)>0)
                   Distm(j1,j2) = n;
               else
                    z = z+1;
                    Distm(j1,j2) = maxn;
               end
           end
       end
   end
   n = n+1;
end
