# Supplementary material for: Transferring structural knowledge across cognitive maps in humans and models
Source: Nat Commun. 2020 Sep 22;11:4783. doi: 10.1038/s41467-020-18254-6 (PMC7508979; doi:10.1038/s41467-020-18254-6)
Supplement: Supplementary file 4 — Source Data [file 41467_2020_18254_MOESM4_ESM.zip › 233376_2_data_set_4825184_qqwqqz/DataAndCode/calEMTbasis_Infer3Size_BICinInfNormBsepNewInCfreez2B .m]

function calEMTbasis_Infer3Size_BICinInfNormBsepNewInCfreez2B(nrun,St,p0,flagPair,NameF,wichC)
% Hear the Emission matrix, liklihood and infrences are being done using
% the EM algorithm (supplamentary information). The learning is from pairs
% that are sampled randomly on the graph.
% nrun - run number, St - correct structural form, p0- prior overstructural forms(for the
% community structure), flagPair - learning from pairs flag (should be
% one), NameF - file name, wichC - which computer PC/ cluster
% structural form

global nall 

% accuracy:
stCor = 0.00001;
nitMax = 3000;

vBIChex = zeros(1,3);
nR = 150;
ntr = 10;

% create directory:
if wichC==0
    DirS = ['/data/smark/matlab/',NameF,num2str(flagPair),'nR',num2str(nR),'flP',num2str(nrun)];
else
    DirS = [NameF,num2str(flagPair),'nR',num2str(nR),'flP',num2str(nrun)];
end
mkdir(DirS);

rand('state',sum(100*clock));

ninc = 7;

sigC = 0.5;
gam = 0.8;%

inP1 = zeros(2,nR*ntr);
a=1;

nallB = 35;
nall = 36;
nc = nallB/7;
sH = sqrt(nall);

% real transition structures
Ac0 = createAll2Allcluster(nallB,nc);% community structure
Ah = periodHexGridCorrect2(sH); % hexagonal structure
Ahs = periodHexGridCorrect2(sH-1);% hexagonal structure  - small
Ahb = periodHexGridCorrect2(sH+1);% hexagonal structure  - big

% distance matrices:
Dc = calDistM(Ac0);
DhFul = calDistM(Ah);
DhFuls = calDistM(Ahs);
DhFulb = calDistM(Ahb);

Ac = zeros(nall,nall);
Ac(1:nallB,1:nallB) = Ac0;
dn = nall - nallB;
a=0;
while dn>0
    Ac(nall-a,nall-a) = 1;
    a=a+1;
    dn = dn-1;
end
vin = 1:nall;

% missing links (transition matrix for making the pictures pairs
if strcmp(St,'Ah')
    ArI = Ah;
    % missing links:                       
    ArI(2,3)=0; ArI(3,2)=0;
    ArI(9,10)=0; ArI(10,9)=0;
    ArI(9,14)=0; ArI(14,9)=0;
    ArI(15,14)=0; ArI(14,15)=0;
    ArI(15,20)=0; ArI(20,15)=0;
    ArI(21,20)=0; ArI(20,21)=0;
    ArI(27,28)=0; ArI(28,27)=0;
    ArI(27,32)=0; ArI(32,27)=0;
    ArI(33,32)=0; ArI(32,33)=0;
    ArI(33,2)=0; ArI(2,33)=0;
    Qmet = makQmetCorect();
    nPair = length(Qmet(1,:));
    Dr = DhFul;
else
    ArI = Ac;
    Dr = 10*ones(size(DhFul));
    Dr(1:nallB,1:nallB) = Dc;
end


nmax = nall;

% create basis vectors (Hexagonal graph):
sHbig = 42;
Ahbig = periodHexGridCorrect2(sHbig);
[U,S,V] = svd(Ahbig);%
d1=2;
d2=13;

% prior districution over size: p(tet|Sf):
Ns = 3; % different graph sizes
pTetH = (1/Ns)*ones(Ns,1);
pTetC = (1/Ns)*ones(Ns,1);

rV = zeros(nall,d2-1d1+1);
nallb = (sH+1)*(sH+1);
nalls = (sH-1)*(sH-1);
vnall = [nall,nalls,nallb];
rVs = zeros(nalls,d2-1d1+1);
rVb = zeros(nallb,d2-1d1+1);

%%resize grids:
for dd=d1:d2
    V1 = reshape(V(:,dd),sHbig,sHbig);
    rV0 = (imresize(V1,[sH sH]))';
    rV(:,dd) = rV0(:);
    rVS0 = (imresize(V1,[sH-1 sH-1]))';
    rVs(:,dd) = rVS0(:);
    rVS0 = (imresize(V1,[sH+1 sH+1]))';
    rVb(:,dd) = rVS0(:);
end

% estimated transition matrices:

AhB = rV(:,d1:d2)*S(d1:d2,d1:d2)'* rV(:,d1:d2)';
AhBs = rVs(:,d1:d2)*S(d1:d2,d1:d2)'* rVs(:,d1:d2)';
AhBb = rVb(:,d1:d2)*S(d1:d2,d1:d2)'* rVb(:,d1:d2)';
AhB = AhB.*(AhB>0);
AhBs = AhBs.*(AhBs>0);
AhBb = AhBb.*(AhBb>0);

% substract diagonal and normalize:
AhB = AhB-diag(diag(AhB));
sAhB = sum(AhB)';
sAhB = repmat(sAhB,1,nall);
AhB = AhB./sAhB;

AhBs = AhBs-diag(diag(AhBs));
sAhBs = sum(AhBs)';
sAhBs = repmat(sAhBs,1,nalls);
AhBs = AhBs./sAhBs;

AhBb = AhBb-diag(diag(AhBb));
sAhBb = sum(AhBb)';
sAhBb = repmat(sAhBb,1,nallb);
AhBb = AhBb./sAhBb;

% store estimated transition matrices in a 3D array:
mAhB = zeros(nallb,nallb,3);
mAhB(1:nall,1:nall,1) = AhB;
mAhB(1:nalls,1:nalls,2) = AhBs;
mAhB(:,:,3) = AhBb;%b/6;
mAhB(nall+1:end,nall+1:end,1) = eye(nallb -nall);
mAhB(nalls+1:end,nalls+1:end,2) = eye(nallb -nalls);

DcMat = 100*ones(ninc*vNC(end),ninc*vNC(end),length(vNC));

% initiate emission matrices:
N = vNC(end)*ninc;
vnallB = vNC*ninc;
mABC = zeros(lenNc,N,N);
for n = 1:lenNc % community structure
    vBC1 = creatClusterBasisHMM2(vNC(n),sigC,N,ninc);
    vBC = zeros(N,vNC(n)*2);
    vBC(1:ninc*vNC(n),: )  = vBC1;
    rfB = vBC*vBC';%% i think that this is ok that they are not normalized ans I can think of it as the eigenvalues
    AcB = rfB-diag(diag(rfB));
    AcB(vNC(n)*ninc+1:end,vNC(n)*ninc+1:end) = eye(N - vNC(n)*ninc);
    AcB(1: vNC(n)*ninc,vNC(n)*ninc+1:end) = 0;
    AcB(vNC(n)*ninc+1:end,1: vNC(n)*ninc) = 0;
    sAcB =  sum(AcB)';
    sAcB = repmat(sAcB ,1,N);
    sAcB(sAcB == 0 ) = 1;
    AcB = AcB./sAcB;
    mABC(n,:,:) = AcB;
    
    DcMat(:,:,n) = calDistM(1*(AcB>0.1));
end

% here we freeze 2 diagonals, can be changed not to freeze. Freeing 2
% reduce the degree of freedom in permutation over graph symmetries - first
% 2 pictures can be assigned randomly.
pb0 = 1/(nall-2);
mBh0 = zeros(nallb,nall,3);
for n=1:3% hexagonal structure
    mBh0(1:vnall(n),1:nall,n) = pb0;
    mBh0(1,:,n) = zeros(1,nall);
    mBh0(:,1,n) = zeros(nallb,1);
    mBh0(1,1,n)=1;
    mBh0(2,:,n) = zeros(1,nall);
    mBh0(:,2,n) = zeros(nallb,1);
    mBh0(2,2,n)=1;
end

mBc0 = pb0*ones(lenNc,N,nall);
for n = 1:lenNc
    
    mBc0(n,1,2:end) = pb0*((ninc-2)/ninc)*ones(1,nall-1);
    mBc0(n,2,2:end) = pb0*(2/ninc)*ones(1,nall-1);
    mBc0(n,1,1) = 2/ninc;
    mBc0(n,2,1) = (ninc-2)/ninc;
    
end

% prior probability for structural form
pH = 1-p0; % Hexagonal
pC = p0;   % comummunity structure
vpHtr = zeros(1,ntr);
vpCtr = zeros(1,ntr);
pCor = zeros(ntr,1);

incNhex = zeros(1,ntr);

flagB = 0;

% create sequence of pairs:
for tr = 1:ntr
    for n=1:nR
        if n==1&&tr==1
            inP0 = 1;
        else
            if flagPair==1% pairs
                inP0 = ceil((nmax)*rand(1,1));
            else % random walk - not good for that algorithm
                inP0 = inP1(2,a-1);
            end
        end
        inP1(1,a) = inP0;
        nb = nonzeros(vin.*ArI(inP1(1,a),:));
        nball = sum(ArI(inP1(1,a),:));
        in = ceil(nball*rand(1,1));
        inP1(2,a) = nb(in);
        a = a+1;
    end
end

% run simulations:
for tr = 1:ntr
    mBc = mBc0;
    mBh = mBh0;
    inP = inP1(:,1:nR*tr);
    seenP = zeros(1,nall);
    for p=1:nall
        if sum(inP(1,:)==p)+sum(inP(2,:)==p)>0
            seenP(p) = 1;
        end
    end
    
    vbcorH = 10*ones(1,3);
    vnitH = ones(1,3);
    lgamijH = zeros(3,nallb,nallb,nR*tr);
    lpSeqH = zeros(3,1);
    
    for n=1:3 % Hex
        
        while (vbcorH(n)>stCor&&vnitH(n)<nitMax)% run until convergence
            % E - step
            if ~isinf(lpSeqH(n))
                [lgamijH(n,1:vnall(n),1:vnall(n),:),lpSeqH(n),~, ~] = pair_hmmdecodeShirley(inP',squeeze(mAhB(1:vnall(n),1:vnall(n),n)),squeeze(mBh(1:vnall(n),:,n)));
            end
            % M - step:
            mBhold = mBh;
            Bh = squeeze(mBh(:,:,n));
            if sum(sum(Bh))>0&&~isinf(lpSeqH(n))% stop if p(O|M)=0 or B learning failed
                mBh(1:vnall(n),:,n) = calBnewAlg(squeeze(lgamijH(n,1:vnall(n),1:vnall(n),:)),inP);%,nall);
                Bh = squeeze(mBh(:,:,n));
                if Bh(1,1)~=1
                    disp(['something wrong with B learning! hex, size = ', num2str(n), ' nit = ',num2str(vnitH(n))]);
                    mBh(:,:,n) = Bhold;
                end
                Bhold = squeeze(mBhold(:,:,n));
                vbcorH(n) = (1/(nall^2))*sum(sum(abs(Bh-Bhold)));
                if sum(sum(Bh')>1.0001)>0||sum(sum(Bh(1:vnall(n),1:nall)')<0.999999)>0
                    disp(['B is not normalized! hex, size = ', num2str(n), ' nit = ',num2str(vnitH(n))]);
                end
                
                if sum(sum(isnan(Bh)))>0
                    if strcmp(St,'Ah')&&n==1
                        error('Bh is nan and Ah is the correct structure, line 172')
                    else
                        disp('Bh is nan, line 174')
                    end
                end
            else
                vbcorH(n) = 100;
                if sum(sum(Bh))<=0&&~isinf(lpSeqH(n))
                    disp(['something wrong with B learning! hex, size = ', num2str(n), ' nit = ',num2str(vnitH(n))]);
                else
                    disp(['p(O|M = 0 ,hex, size = ', num2str(n), ' nit = ',num2str(vnitH(n))]);
                end
            end
            vnitH(n) = vnitH(n) + 1;
        end
        if vbcorH(n)>stCor
            disp([' warning:Hex, size number: ',num2str(n),', could not reach accuracy, bcor ',num2str(vbcorH(n)), 'number of steps: ',num2str(vnitH(n))])
        end
    end
    
    pStatesC = zeros(lenNc,N,N,nR*tr);
    lpSeqC = zeros(lenNc,1);%nR*tr);
    vbcorC = 10*ones(1,3);
    vnitC = ones(1,3);
    
    for n = 1:lenNc % Community structure
        while (vbcorC(n)>stCor&&vnitC(n)<nitMax)% run until convergence
            % E - step
             if ~isinf(lpSeqC(n))
                [pStatesC(n,1:vnallB(n),1:vnallB(n),:),lpSeqC(n),~,~] =  pair_hmmdecodeShirley(inP',squeeze(mABC(n,1:vnallB(n),1:vnallB(n))),squeeze(mBc(n,1:vnallB(n),:)));
             end
            % M - step
            mBcold = mBc;
            Bc = squeeze(mBc(n,1:vnallB(n),:));
            if sum(sum(Bc))>0&&~isinf(lpSeqC(n))% stop if p(O|M)=0 or B learning failed
                mBc(n,1:vnallB(n),:) = calBnewAlg(squeeze(pStatesC(n,1:vnallB(n),1:vnallB(n),:)),inP);%,nallB);
                vbcorC(n) = (1/(nall^2))*sum(sum(abs(squeeze(mBc(n,1:vnallB(n),:))-squeeze(mBcold(n,1:vnallB(n),:)))));
            else
                vbcorC(n) = 100;
                if sum(sum(Bc))<=0&&~isinf(lpSeqC(n))
                    disp(['something wrong with B learning!cluster, size = ', num2str(n), ' nit = ',num2str(vnitC(n))]);
                else
                    disp(['p(O|M = 0 ,cluster, size = ', num2str(n), ' nit = ',num2str(vnitC(n))]);
                end
                
            end
            vnitC(n) = vnitC(n) + 1;
        end
        if vbcorC(n)>stCor
            disp([' warning:Cluster, size number: ',num2str(n),', could not reach accuracy, bcor ',num2str(vbcorC(n)), 'number of steps: ',num2str(vnitC(n))])
        end
    end
    
    % check that one of the structures has been converged:
    bcorH = min(vbcorH);
    bcorC = min(vbcorC);
    if bcorC==100&&bcorH==100
        error('both structures are Nan')
    end
    
    
    %choose number of clusters:
    %p(s1) is not in lpSeq because of stability, it should be added
    lpSeqC = lpSeqC + (nR*tr)*log(1./vnallB');
    vBICcl = vnallB'*log(nR*tr) - 2*lpSeqC;
    [pcn,nnc] = min(vBICcl);% max(vPC);
    
    %infered number of clustered:
    inc = vNC(nnc);
    incNC(tr) = inc;
    innc = floor(nall/inc);
    conV = zeros(1,nall);%connecting nodes vector
    for q=1:inc
        conV((q-1)*innc+1) = 1;
        conV(innc*q) = 1;
    end
    
    Bc = squeeze(mBc(nnc,:,:));
    
    %choose hex graphsize:
    % lpSeq have no p(s1) in it therefore:
    lpSeqH = lpSeqH + (nR*tr)*log(1./vnall');
    vBIChex = vnall'*log(nR*tr) - 2*lpSeqH;
    [phn,nnh] = min(vBIChex);
    incNhex(tr) = nnh;
    Bh = squeeze(mBh(:,:,nnh));
    
    % infer structure:
    lpDTetH = -vBIChex/2;% approximation to p(O|tet) integrated over B
    lpH1 = logsumexpMine3(lpDTetH + pTetH + log(pH));
    lpDTetC = -vBICcl/2;
    lpC1 = logsumexpMine3(lpDTetC + pTetC + log(pC));
    
    ltP = logsumexpMine3([lpH1, lpC1]);
    pHn = exp(lpH1 - ltP);
    pCn = exp(lpC1 - ltP);
    tP = pCn+pHn;
    
    vpHtr(tr) = pHn;
    vpCtr(tr) = pCn;
    
    %%Questions%%
    if pHn>pCn
        B = Bh;
        if nnh==1 % invert B to p(state|picture)
            sB = sum(B(1:nall,:));
            nB = B(1:nall,:)./repmat(sB,[nall,1]);
            DB = nB'* DhFul*nB;
        else
            if nnh == 2
                sB = sum(B(1:nalls,:));
                nB = B(1:nalls,:)./repmat(sB,[nalls,1]);
                DB = nB'* DhFuls*nB;
            else
                sB = sum(B(1:nallb,:));
                nB = B(1:nallb,:)./repmat(sB,[nallb,1]);
                DB = nB'* DhFulb*nB;
            end
        end
    else
        ic = nnc;
        Dc1 = squeeze(DcMat(1:vnallB(ic),1:vnallB(ic),ic));
        B = Bc(1:vnallB(ic),:);
        sB = sum(Bc(1:vnallB(ic),:));
        nB = B(1:vnallB(ic),:)./repmat(sB,[vnallB(ic),1]);
        DB = nB'*Dc1*nB;
    end
    
    isCor = zeros(1,nPair);
    n1 = 1:nmax;
    for n=1:nPair
        
        tar = Qmet(1,n);
        pic1 = Qmet(2,n);
        pic2 = Qmet(3,n);
        D1 = Dr(tar,pic1);
        D2 = Dr(tar,pic2);
        if (D1>D2&&(DB(tar,pic1)>DB(tar,pic2)))||(D1<D2&&(DB(tar,pic1)<DB(tar,pic2)))
            isCor(n) = 1;
        else
            if DB(tar,pic1)==DB(tar,pic2)
                if rand(1,1)>0.5
                    isCor(n) = 1;
                end
            end
        end
    end
    pCor(tr) = sum(isCor/nPair);

    %%%%%%%%%%%%%%%%%%%%%
    
end

disp('Finish run');
save([DirS,'/pCor.mat'],'pCor');
save([DirS,'/vpCtr.mat'],'vpCtr');
save([DirS,'/vpHtr.mat'],'vpHtr');
save([DirS,'/incNhex.mat'],'incNhex');
end

function lB0 = retB(vlgam0)

vlgam = vlgam0(~isinf(vlgam0));
if isempty(vlgam)
    lB0 = log(0);
else
    if length(vlgam)==1
        lB0 = vlgam;
    else
        lB0 = logsumexpMine3(vlgam);
    end
end

end

function B = calBnewAlg(lgamij,inP)
global nall
nState = length(lgamij(:,1,1));
%lgam = log(gamij);
nT = length(lgamij(1,1,:));
lgam1 = zeros(nState,nT);
lgam2 = zeros(nState,nT);
for t=1:nT
    try
        lgam1(:,t) = logsumexpMine3(squeeze(lgamij(:,:,t)),2);%,2
        lgam2(:,t)= logsumexpMine3(squeeze(lgamij(:,:,t)),1);%,1
    catch ME
        rethrow(ME)
    end
end

B = zeros(nState,nall);
for m=1:nall
    vinP1 = inP(1,:)==m;
    vinP2 = inP(2,:)==m;
    for j=1:nState
        lB1 = retB(lgam1(j,vinP1));%,sum(lgam1(j,:)));
        lB2 = retB(lgam2(j,vinP2));%,sum(lgam2(j,:)));
        sgam1 =exp(logsumexpMine3(lgam1(j,:)));
        sgam2 =exp(logsumexpMine3(lgam2(j,:)));
        if (sgam1+sgam2)>0
            if sgam1>0&&sgam2>0
                B(j,m) = (exp(lB1)+exp(lB2))/(sgam1+sgam2);
            else
                if sgam1>0
                    B(j,m) =  exp(lB1)/sgam1;
                else
                    B(j,m) =  exp(lB2)/sgam2;
                end
            end
            
        else

        end
    end
end

end
