# Supplementary material for: Transferring structural knowledge across cognitive maps in humans and models
Source: Nat Commun. 2020 Sep 22;11:4783. doi: 10.1038/s41467-020-18254-6 (PMC7508979; doi:10.1038/s41467-020-18254-6)
Supplement: Supplementary file 4 — Source Data [file 41467_2020_18254_MOESM4_ESM.zip › 233376_2_data_set_4825184_qqwqqz/DataAndCode/calHMMlearnBbyMatlab3sizeNewAmodeBIC_AvidaceApDWithNormB211019 .m]

function calHMMlearnBbyMatlab3sizeNewAmodeBIC_AvidaceApDWithNormB211019(nrun,St,p0,flagPair,NameF,wC)
% This functions use matlab HMM procdures to learn the emission matrix, estimate the liklihood and infer structural form and graph size. The
% transition matrix is estimated using basis sets. 
% The learning is from a sequence of pictures (states) that are taken from
% random walk on the graph.
% nrun - number of run, St - correct structural form, p0 - prior for the
% structural form, flagPair - learning from pairs or from random walk (use
% flagPair = 0 here), NameF - file name, wC - which computer - PC/cluster

Tol = 10^-5;
MaxIt = 3000;

sigC = 0.5;
pC = p0;
pH = 1-p0;

nR = 150;
ntr = 12;

if wC==0% In PC or Cluster
    DirS = ['/data/smark/matlab/',NameF,num2str(flagPair),'nR',num2str(nR),'flP',num2str(nrun)];
else
    DirS = [NameF,num2str(flagPair),'nR',num2str(nR),'flP',num2str(nrun)];
end
mkdir(DirS);

rand('state',sum(100*clock));

rep = nR*ntr;

% graphs dimenstions
nallB = 35;%49;
ninc = 7;%%2
nc = nallB/ninc;
sH = 6;
nall = sH^2;
% real transition matrices:
Ac0= createAll2Allcluster(nallB,nc);
Ah0 = periodHexGridCorrect2(sH);

dn = nall - nallB;
a=0;
while dn>0
    Ac0(nall-a,nall-a) = 1;
    a=a+1;
    dn = dn-1;
end

% create Hexagonal basis set
sHbig = 20;
Ahbig = periodHexGridCorrect2(sHbig);
[U,S,V] = svd(Ahbig);%
d1=2;
d2=13;

% Estimated transition matrices from basis sets:
rV = zeros(nall,d2-1d1+1);
nalls = (sH-1)*(sH-1);
nallb = (sH+1)*(sH+1);
rVs = zeros(nalls,d2-1d1+1);
rVb = zeros(nallb,d2-1d1+1);
%%resize grids:
for dd=d1:d2
    V1 = reshape(V(:,dd),sHbig,sHbig);
    rV0 = (imresize(V1,[sH sH]))';
    rV(:,dd) = rV0(:);
    rVS0 = (imresize(V1,[sH-1 sH-1]))';
    rVs(:,dd) = rVS0(:);
    rVS0 = (imresize(V1,[sH+1 sH+1]))';
    rVb(:,dd) = rVS0(:);
end

AhB = rV(:,d1:d2)*S(d1:d2,d1:d2)'* rV(:,d1:d2)';
AhBs = rVs(:,d1:d2)*S(d1:d2,d1:d2)'* rVs(:,d1:d2)';
AhBb = rVb(:,d1:d2)*S(d1:d2,d1:d2)'* rVb(:,d1:d2)';
AhB = AhB.*(AhB>0);
AhBs = AhBs.*(AhBs>0);
AhBb = AhBb.*(AhBb>0);

AhB = AhB-diag(diag(AhB));
sAhB = sum(AhB)';
sAhB = repmat(sAhB,1,nall);
AhB = AhB./sAhB;

AhBs = AhBs-diag(diag(AhBs));
sAhBs = sum(AhBs)';
sAhBs = repmat(sAhBs,1,nalls);
AhBs = AhBs./sAhBs;

AhBb = AhBb-diag(diag(AhBb));
sAhBb = sum(AhBb)';
sAhBb = repmat(sAhBb,1,nallb);
AhBb = AhBb./sAhBb;

%which is the same as before
DhFul = calDistM(1*(AhB>0.1));
DhFuls = calDistM(1*(AhBs>0.1));
DhFulb = calDistM(1*(AhBb>0.1));

mAhB = zeros(nallb,nallb,3);
mAhB(1:nall,1:nall,1) = AhB;
mAhB(1:nalls,1:nalls,2) = AhBs;
mAhB(:,:,3) = AhBb;
mAhB(nall+1:end,nall+1:end,1) = eye(nallb -nall);
mAhB(nalls+1:end,nalls+1:end,2) = eye(nallb -nalls);

%% prior districution over size: p(tet|Sf):
Ns = 3; % different graph sizes
pTetH = (1/Ns)*ones(1,Ns);
pTetC = (1/Ns)*ones(1,Ns);

vNC = 4:6;% number of clusters to check
lenNc = length(vNC);
N = vNC(end)*ninc;
vnallB = vNC*ninc;
mABC = zeros(lenNc,N,N);
DcMat = 100*ones(ninc*vNC(end),ninc*vNC(end),length(vNC));
for n = 1:lenNc
    vBC1 = creatClusterBasisHMM2(vNC(n),sigC,N,ninc);
    vBC = zeros(N,vNC(n)*2);
    vBC(1:ninc*vNC(n),: )  = vBC1;
    rfB = vBC*vBC';%% i think that this is ok that they are not normalized ans I can think of it as the eigenvalues
    AcB = rfB-diag(diag(rfB));
    AcB(vNC(n)*ninc+1:end,vNC(n)*ninc+1:end) = eye(N - vNC(n)*ninc);
    AcB(1: vNC(n)*ninc,vNC(n)*ninc+1:end) = 0;
    AcB(vNC(n)*ninc+1:end,1: vNC(n)*ninc) = 0;
    sAcB =  sum(AcB)';
    sAcB = repmat(sAcB ,1,N);
    sAcB(sAcB == 0 ) = 1;
    AcB = AcB./sAcB;
    mABC(n,:,:) = AcB;
    
    DcMat(:,:,n) = calDistM(1*(AcB>0.1));

end

nc = 5;
ninc = nallB/nc;
corrConN = zeros(1,nall);
for q=1:nc
    corrConN((q-1)*ninc+1) = 1;
    corrConN(ninc*q) = 1;
end

% real distances on the current graph:
if strcmp(St,'Ah')
    ArI = Ah0;
    Dr = DhFul;
else
    ArI = Ac0;
    Dr = calDistM(Ac0);
end

nmax = nall;

nall0 = nall;

pb0 = 1/(nall-1);

% initiate Emission matrices:

Bh0 = zeros(nallb,nall,3);%dim 1 nodes, dim 2: pictures
vnall = [nall,nalls,nallb];

for n=1:3
    
    Bh = pb0*ones(vnall(n),nall);%dim 1 nodes, dim 2: pictures
    Bh(1,:) = zeros(1,nall);
    Bh(:,1) = zeros(vnall(n),1);
    Bh(1,1)=1;
    Bh0(1:vnall(n),:,n) = Bh;
end

mBc0 = zeros(lenNc,nallb,nall);%dim 2 nodes, dim 3: pictures
for n = 1:lenNc
    nond = vNC(n)*ninc;
    mBc0(n,1:nond,:) = pb0*ones(nond,nall);
    mBc0(n,1,:) = pb0*((ninc-2)/ninc)*ones(1,nall);
    mBc0(n,2,:) = pb0*(2/ninc)*ones(1,nall);
    mBc0(n,1,1) = 2/ninc;
    mBc0(n,2,1) = (ninc-2)/ninc;
    
end

vin = 1:nall0;

T = zeros(nall,nall);

pCor= zeros(1,ntr);

minPT0 = zeros(rep,nall);

%% create pictures stream %%
inP0 = 1;

inPall = zeros(1,rep);
inPall(1) = inP0;
minP0 = zeros(rep,nall);
minP0(1,inPall(1)) = 1;
for r=2:rep
    nb = nonzeros(vin.*ArI(inPall(r-1),:));
    nball = sum(ArI(inPall(r-1),:));
    in = ceil(nball*rand(1,1));
    inPall(r) = nb(in);
    minP0(r,inPall(r)) = 1;
    T(inPall(r),inPall(r-1))=1;
    T(inPall(r-1),inPall(r))=1;
end
minPT0 = minPT0+minP0;

vpHtr    = zeros(1,ntr);
vpCtr    = zeros(1,ntr);
vsizeHex = zeros(1,ntr);
vsizeCl  = zeros(1,ntr);
guessEH  = zeros(nallb,nall,3);
guessEC  = zeros(nallb,nall,3);
nCorCN = zeros(ntr,1);
inCorCN = zeros(ntr,1);

%% run simulations:
for tr = 1:ntr
    logliksH = zeros(1,3);
    logliksC = zeros(1,3);
    inP = inPall(1:tr*nR);
    
    % Hexagonal graph
    for n=1:3
        [~,guessEH(1:vnall(n),:,n),logliksH(n)] = hmmtrainOnlyEmission(inP(2:end),squeeze(mAhB(1:vnall(n),1:vnall(n),n)),squeeze(Bh0(1:vnall(n),:,n)),'Tolerance',Tol,'Maxiterations',MaxIt);
    end
    
    BICh = -2*logliksH + vnall.*log(tr*nR);
    [mh,ih] = min(BICh);
    Bh = squeeze(guessEH(1:vnall(ih),:,ih));
    vsizeHex(tr) = ih;
    % community structure:
    for n=1:3
        [~,guessEC(1:vnallB(n),:,n),logliksC(n)] = hmmtrainOnlyEmission(inP(2:end),squeeze(mABC(n,1:vnallB(n),1:vnallB(n))),squeeze(mBc0(n,1:vnallB(n),:)),'Tolerance',Tol,'Maxiterations',MaxIt);
    end
    
    BICc = -2*logliksC + vnallB.*log(tr*nR);
    [mc,ic] = min(BICc);
    Bc = squeeze(guessEC(1:ninc*vNC(ic),:,ic));
    vsizeCl(tr) = ic;
    
    % infer connecting nodes:
    inc = vNC(ic);
    conV = zeros(1,ninc*inc);%connecting nodes vectorclc
    for q=1:inc
        conV((q-1)*ninc+1) = 1;
        conV(ninc*q) = 1;
    end
    inCn = Bc*corrConN';
    nCorCN(tr) = sum(inCn(conV==1))/(vNC(ic)*2);
    inCorCN(tr) = sum(inCn(conV==0))/(vNC(ic)*2);
    
    % model evidace for structure:
    lpDTetH = -BICh/2;
    lpH1 = logsumexpMine3(lpDTetH + pTetH + log(pH));
    lpDTetC = -BICc/2;
    lpC1 = logsumexpMine3(lpDTetC + pTetC + log(pC));
    ltP = logsumexpMine3([lpH1, lpC1]);
    pHn = exp(lpH1 - ltP);
    pCn = exp(lpC1 - ltP);
    tP = pCn+pHn;
    vpHtr(tr) = pHn;
    vpCtr(tr) = pCn;
    
     
    %%Questions%%
    if pHn>pCn
        B = Bh;
        if ih==1
            sB = sum(B(1:nall,:));
            nB = B(1:nall,:)./repmat(sB,[nall,1]);
            DB = nB'* DhFul*nB;
        else
            if ih == 2
                sB = sum(B(1:nalls,:));
                nB = B(1:nalls,:)./repmat(sB,[nalls,1]);
                DB = nB'* DhFuls*nB;
            else
                sB = sum(B(1:nallb,:));
                nB = B(1:nallb,:)./repmat(sB,[nallb,1]);
                DB = nB'* DhFulb*nB;
            end
        end
        
    else
        Dc1 = squeeze(DcMat(1:vnallB(ic),1:vnallB(ic),ic));
        B = Bc(1:vnallB(ic),:);
        sB = sum(Bc(1:vnallB(ic),:));
        nB = B(1:vnallB(ic),:)./repmat(sB,[vnallB(ic),1]);
        DB = nB'*Dc1*nB;
    end
    
    
    if nmax>nall
        nmax = nall;
    end
    
    nPair = 60;
    isCor = zeros(1,nPair);
    for n=1:nPair
        rr = rand(1,1);
        D1 = 1;
        D2 = 1;
        while(D1==D2)
            n0 = 1:nmax;
            pic1 = ceil(nmax*rand(1,1));
            n0(pic1)=[];
            in2 = ceil((nmax-1)*rand(1,1));
            pic2 = n0(in2);
            n0(in2)=[];
            in3 = ceil((nmax-2)*rand(1,1));
            tar = n0(in3);
            D1 = Dr(tar,pic1);
            D2 = Dr(tar,pic2);
            if D1>D2
                pp = pic1;
                pic1 = pic2;
                pic2 = pp;
            end
        end
        if (DB(tar,pic1)<DB(tar,pic2))
            isCor(n) = 1;
        else
            if (DB(tar,pic1)==DB(tar,pic2))&&rr<0.5
                isCor(n) = 1;
            end
        end
    end
    pCor(tr) = sum(isCor/nPair);
end

disp('Finish Run');

save([DirS,'/pCor.mat'],'pCor');
save([DirS,'/pC.mat'],'vpCtr');
save([DirS,'/pH.mat'],'vpHtr');
save([DirS,'/vsizeHex.mat'],'vsizeHex');
save([DirS,'/vsizeCl.mat'],'vsizeCl');
save([DirS,'/nCorCN','.mat'],'nCorCN');
save([DirS,'/inCorCN','.mat'],'inCorCN');
end


function lpO = calPoLog(lval1,lvb1)
svslb0 = lval1+lvb1;
svslb = svslb0(isinf(svslb0)==0);
if isempty(svslb)
    lpO = log(0);
else
    lpO=logsumexpMine3(svslb);
end
end
