# Supplementary material for: Transferring structural knowledge across cognitive maps in humans and models
Source: Nat Commun. 2020 Sep 22;11:4783. doi: 10.1038/s41467-020-18254-6 (PMC7508979; doi:10.1038/s41467-020-18254-6)
Supplement: Supplementary file 4 — Source Data [file 41467_2020_18254_MOESM4_ESM.zip › 233376_2_data_set_4825184_qqwqqz/DataAndCode/createAll2Allcluster .m]

function Aj=createAll2Allcluster(nall,nc)%undirected
% This function builds an adjencancy matrix of clustered graph, all to all
% conected whithin cluster, nc nodes in a cluster
ninc = floor(nall/nc);
Aj = zeros(nall,nall);
c = 1;
Aj(1,nall)=1;
Aj(nall,1) = 1;
for j1=1:nall
    if j1>c*ninc
        c = c+1;
    end
    if j1==((c-1)*ninc+1)
        if j1>1
            Aj(j1,j1-1)=1;
        end
    end
    if j1==c*ninc&&j1~=nall
        Aj(j1,j1+1)=1;
    end
    for j2=1:nall
        if(j2>(c-1)*ninc&&j2<=c*ninc)
            if((j1>((c-1)*ninc+1)||j2<c*ninc))%Do not connect first and last in the same cluster
                if((j2>((c-1)*ninc+1)||j1<c*ninc)&&j1~=j2)
                    Aj(j1,j2) = 1;
                end
            end
        end
    end
end
