# Supplementary material for: Transferring structural knowledge across cognitive maps in humans and models
Source: Nat Commun. 2020 Sep 22;11:4783. doi: 10.1038/s41467-020-18254-6 (PMC7508979; doi:10.1038/s41467-020-18254-6)
Supplement: Supplementary file 4 — Source Data [file 41467_2020_18254_MOESM4_ESM.zip › 233376_2_data_set_4825184_qqwqqz/DataAndCode/dataFile.xlsx]

## Sheet: RT
RThexPrior	RTcomPrior
0.667164	0.0795197
0.673545	0.460383
0.657985	0.373678
0.785339	0.164159
0.433796	-0.021694
1.52906	-0.149134
0.519305	-0.177421
0.773425	0.239314
0.376571	-0.645294
-0.263207	-1.82925
0.818866	-1.0667
0.165803	-0.185962
-0.266567	-0.601361
-0.532316	0.264031
-0.159397	0.13994
0.346169	-0.457517
0.446605	-0.163134
-0.594593	-0.59199
0.0909239	-0.5235
-0.0269094	-0.0411847

## Sheet: navigation_HexHex
participant	Trial	map_number	initital_distance2target	target	initial_state	choice	last_state	choice1	choice2	isCorrect	RT
1	1	0	2	15	8	2	3	8	34	0	18.74
1	1	0	2	15	9	2	8	9	7	1	7.997
1	1	0	2	15	3	2	9	3	15	0	6.899
1	1	0	2	15	9	2	3	9	33	1	2.379
1	1	0	2	15	8	2	9	8	10	0	6.439
1	1	0	2	15	14	2	8	14	7	1	2.947
1	1	0	2	15	8	1	14	20	8	0	7.537
1	1	0	2	15	14	1	8	7	14	1	6.727
1	1	0	2	15	15	2	14	7	14	0	4.08
1	1	0	3	30	2	2	3	2	33	0	7.174
1	1	0	3	30	2	0	2	1	8	0	5.666
1	1	0	3	30	7	2	2	7	33	0	4.93
1	1	0	3	30	7	0	7	13	6	0	5.487
1	1	0	3	30	8	1	7	1	8	0	3.075
1	1	0	3	30	14	2	8	14	2	1	4.467
1	1	0	3	30	8	1	14	20	8	0	6.224
1	1	0	3	30	9	1	8	7	9	1	15.317
1	1	0	3	30	15	2	9	15	3	0	5.055
1	1	0	3	30	14	1	15	16	14	0	3.426
1	1	0	3	30	8	2	14	8	20	0	2.309
1	1	0	3	30	14	2	8	14	2	1	3.088
1	1	0	3	30	13	2	14	13	15	0	4.529
1	1	0	3	30	19	2	13	19	12	1	4.083
1	1	0	3	30	25	2	19	25	13	1	3.377
1	1	0	3	30	19	2	25	19	31	0	4.417
1	1	0	3	30	25	1	19	18	25	1	2.516
1	1	0	3	30	26	1	25	24	26	0	2.383
1	1	0	3	30	27	2	26	27	25	0	3.411
1	1	0	3	30	21	2	27	21	33	0	4.497
1	1	0	3	30	20	2	21	20	22	1	2.818
1	1	0	3	30	21	1	20	19	21	0	4.786
1	1	0	3	30	27	2	21	27	15	0	2.413
1	1	0	3	30	21	1	27	33	21	0	2.544
1	1	0	3	30	20	2	21	20	22	1	2.255
1	1	0	3	30	19	2	20	19	21	0	1.877
1	1	0	3	30	25	2	19	25	18	1	1.506
1	1	0	3	30	31	1	25	24	31	0	4.292
1	1	0	3	30	30	2	31	24	31	0	3.665
1	1	0	4	17	20	1	25	24	20	1	5.119
1	1	0	4	17	26	1	20	14	26	0	3.65
1	1	0	4	17	25	1	26	27	25	0	6.141
1	1	0	4	17	31	1	25	24	31	1	3.52
1	1	0	4	17	30	2	31	30	1	0	2.307
1	1	0	4	17	31	1	30	35	31	0	2.146
1	1	0	4	17	31	0	31	30	32	0	3.027
1	1	0	4	17	25	2	31	25	0	0	2.082
1	1	0	4	17	31	2	25	31	24	1	2.195
1	1	0	4	17	30	1	31	1	30	0	3.139
1	1	0	4	17	31	2	30	31	35	0	17.512
1	1	0	4	17	30	1	31	32	30	0	2.863
1	1	0	4	17	35	1	30	0	35	0	5.25
1	1	0	4	17	30	1	35	34	30	0	3.603
1	1	0	4	17	0	2	30	0	24	1	4
1	1	0	4	17	5	2	0	5	6	0	2.963
1	1	0	4	17	11	2	5	11	35	1	3.953
1	1	0	4	17	17	2	11	11	35	0	2.239
1	2	0	2	33	28	1	22	17	28	1	17.011
1	2	0	2	33	22	1	28	34	22	0	5.297
1	2	0	2	33	21	1	22	23	21	0	9.444
1	2	0	2	33	27	2	21	27	20	1	6.292
1	2	0	2	33	26	2	27	26	28	0	6.659
1	2	0	2	33	27	1	26	25	27	1	3.553
1	2	0	2	33	28	1	27	26	28	0	2.172
1	2	0	2	33	22	1	28	34	22	0	2.658
1	2	0	2	33	22	0	22	28	21	0	1.183
1	2	0	2	33	16	1	22	23	16	0	6.74
1	2	0	2	33	22	2	16	22	10	1	4.56
1	2	0	2	33	28	2	22	28	21	1	14.12
1	2	0	2	33	27	2	28	27	29	0	2.24
1	2	0	2	33	28	1	27	26	28	0	3.586
1	2	0	2	33	22	1	28	34	22	0	3.969
1	2	0	2	33	28	2	22	28	16	1	2.002
1	2	0	2	33	27	2	28	27	29	0	12.272
1	2	0	2	33	33	1	27	27	29	0	2.929
1	2	0	3	2	16	1	22	23	16	0	3.767
1	2	0	3	2	15	1	16	22	15	1	6.896
1	2	0	3	2	16	1	15	14	16	0	7.283
1	2	0	3	2	15	2	16	15	22	1	4.127
1	2	0	3	2	21	2	15	21	14	0	4.291
1	2	0	3	2	20	1	21	22	20	0	2.05
1	2	0	3	2	26	1	20	14	26	1	1.621
1	2	0	3	2	32	2	26	32	25	1	4.722
1	2	0	3	2	2	1	32	32	25	0	2.369
1	2	0	4	8	17	1	22	16	17	1	5.038
1	2	0	4	8	11	2	17	11	23	0	2.146
1	2	0	4	8	6	2	11	6	10	1	2.466
1	2	0	4	8	7	1	6	11	7	1	10.563
1	2	0	4	8	13	2	7	13	6	0	2.906
1	2	0	4	8	19	2	13	19	12	0	4
1	2	0	4	8	20	1	19	18	20	0	3.617
1	2	0	4	8	19	2	20	19	21	0	3.665
1	2	0	4	8	13	1	19	25	13	1	2.049
1	2	0	4	8	7	1	13	19	7	0	3.762
1	2	0	4	8	13	1	7	1	13	0	3.027
1	2	0	4	8	12	2	13	12	19	0	2.514
1	2	0	4	8	18	2	12	18	17	0	2.466
1	2	0	4	8	12	1	18	24	12	0	3.421
1	2	0	4	8	18	2	12	18	6	0	3.89
1	2	0	4	8	23	2	18	23	19	0	4.236
1	2	0	4	8	17	1	23	29	17	0	2.237
1	2	0	4	8	23	2	17	23	11	0	4.368
1	2	0	4	8	18	1	23	22	18	1	2.898
1	2	0	4	8	24	2	18	24	12	0	2.052
1	2	0	4	8	30	2	24	30	18	0	2.115
1	2	0	4	8	0	1	30	35	0	1	5.797
1	2	0	4	8	6	2	0	6	30	1	6.514
1	2	0	4	8	11	2	6	11	7	0	3.378
1	2	0	4	8	6	2	11	6	10	1	2.715
1	2	0	4	8	0	2	6	0	12	0	1.554
1	2	0	4	8	5	1	0	6	5	0	2.394
1	2	0	4	8	11	2	5	11	35	0	2.898
1	2	0	4	8	10	1	11	6	10	1	3.107
1	2	0	4	8	9	1	10	16	9	1	1.712
1	2	0	4	8	8	2	9	16	9	0	1.636
1	3	0	2	25	4	1	5	10	4	0	11.106
1	3	0	2	25	3	2	4	3	5	0	4.481
1	3	0	2	25	9	1	3	2	9	1	5.812
1	3	0	2	25	8	2	9	8	10	0	4.079
1	3	0	2	25	9	1	8	7	9	0	2.819
1	3	0	2	25	3	1	9	15	3	0	3.315
1	3	0	2	25	2	2	3	2	4	1	3.888
1	3	0	2	25	1	1	2	3	1	1	4.186
1	3	0	2	25	0	1	1	2	0	0	2.847
1	3	0	2	25	30	1	0	6	30	1	3.137
1	3	0	2	25	31	1	30	35	31	0	2.947
1	3	0	2	25	25	1	31	35	31	0	1.458
1	3	0	3	0	12	2	23	12	29	1	4.013
1	3	0	3	0	18	2	12	18	17	0	6.865
1	3	0	3	0	23	1	18	24	23	0	1.586
1	3	0	3	0	17	1	23	29	17	1	2.26
1	3	0	3	0	11	1	17	23	11	1	3.776
1	3	0	3	0	5	2	11	5	17	0	2.834
1	3	0	3	0	11	2	5	11	35	0	4.37
1	3	0	3	0	10	1	11	17	10	0	3.52
1	3	0	3	0	9	2	10	9	16	0	2.577
1	3	0	3	0	8	1	9	10	8	0	1.722
1	3	0	3	0	14	2	8	14	7	0	2.739
1	3	0	3	0	20	1	14	8	20	1	3.777
1	3	0	3	0	26	2	20	26	19	1	4.166
1	3	0	3	0	20	1	26	32	20	0	5.283
1	3	0	3	0	26	2	20	26	14	1	1.17
1	3	0	3	0	32	2	26	32	25	0	0.705
1	3	0	3	0	31	2	32	31	2	1	2.42
1	3	0	3	0	1	1	31	30	1	0	6.634
1	3	0	3	0	31	1	1	7	31	0	1.938
1	3	0	3	0	1	2	31	1	25	0	2.256
1	3	0	3	0	0	2	1	1	25	0	1.475
1	3	0	4	8	24	1	30	35	24	1	3.695
1	3	0	4	8	25	1	24	29	25	0	2.338
1	3	0	4	8	31	1	25	19	31	0	2.515
1	3	0	4	8	30	1	31	1	30	0	1.711
1	3	0	4	8	0	2	30	0	35	1	3.875
1	3	0	4	8	6	2	0	6	30	1	2.015
1	3	0	4	8	11	2	6	11	7	0	3.842
1	3	0	4	8	10	2	11	10	6	1	2.61
1	3	0	4	8	9	2	10	9	11	1	2.532
1	3	0	4	8	15	2	9	15	3	0	2.129
1	3	0	4	8	14	2	15	14	16	1	4.322
1	3	0	4	8	8	1	14	14	16	0	1.379
1	4	0	2	20	23	1	18	19	23	0	15.431
1	4	0	2	20	22	2	23	22	18	1	14.081
1	4	0	2	20	28	2	22	28	16	0	2.417
1	4	0	2	20	27	1	28	29	27	1	2.083
1	4	0	2	20	21	1	27	33	21	1	3.347
1	4	0	2	20	20	2	21	33	21	0	2.418
1	4	0	3	12	35	1	5	0	35	0	4.223
1	4	0	3	12	34	2	35	34	5	0	3.619
1	4	0	3	12	28	1	34	4	28	1	3.954
1	4	0	3	12	27	1	28	34	27	0	2.578
1	4	0	3	12	26	1	27	28	26	0	1.773
1	4	0	3	12	32	2	26	32	20	1	3.171
1	4	0	3	12	26	1	32	2	26	0	2.848
1	4	0	3	12	20	2	26	20	32	1	4.082
1	4	0	3	12	26	2	20	26	14	0	6.564
1	4	0	3	12	32	1	26	20	32	1	6.836
1	4	0	3	12	2	2	32	2	26	1	6.853
1	4	0	3	12	1	1	2	3	1	0	4.16
1	4	0	3	12	2	1	1	0	2	0	4.45
1	4	0	3	12	8	2	2	8	32	0	1.564
1	4	0	3	12	14	1	8	2	14	0	4.656
1	4	0	3	12	8	2	14	8	20	0	1.712
1	4	0	3	12	7	2	8	7	14	1	1.572
1	4	0	3	12	13	2	7	13	1	0	2.096
1	4	0	3	12	12	2	13	13	1	0	1.422
1	4	0	4	23	0	2	31	0	1	1	4.606
1	4	0	4	23	6	2	0	6	5	1	4.067
1	4	0	4	23	7	1	6	11	7	0	8.481
1	4	0	4	23	13	1	7	1	13	0	3.697
1	4	0	4	23	12	2	13	12	19	1	4.257
1	4	0	4	23	17	1	12	13	17	0	4.051
1	4	0	4	23	23	2	17	13	17	0	1.686
1	5	1	2	15	27	1	26	20	27	0	6.401
1	5	1	2	15	21	1	27	33	21	1	3.008
1	5	1	2	15	27	2	21	27	20	0	3.135
1	5	1	2	15	21	2	27	21	33	1	2.428
1	5	1	2	15	20	1	21	27	20	0	2.306
1	5	1	2	15	19	1	20	21	19	0	3.758
1	5	1	2	15	25	1	19	13	25	0	1.356
1	5	1	2	15	31	2	25	31	19	0	4.108
1	5	1	2	15	32	1	31	30	32	0	3.024
1	5	1	2	15	26	1	32	2	26	1	5.186
1	5	1	2	15	32	2	26	32	20	0	2.387
1	5	1	2	15	31	2	32	31	33	0	1.185
1	5	1	2	15	1	2	31	1	30	0	3.171
1	5	1	2	15	0	2	1	0	2	1	3.407
1	5	1	2	15	6	2	0	6	30	0	1.619
1	5	1	2	15	11	2	6	11	12	1	3.736
1	5	1	2	15	10	2	11	10	17	1	2.017
1	5	1	2	15	9	2	10	9	11	0	1.374
1	5	1	2	15	10	2	9	10	8	0	6.337
1	5	1	2	15	16	2	10	16	4	0	26.74
1	5	1	2	15	15	1	16	16	4	0	2.413
1	5	1	3	13	21	2	22	21	27	0	3.261
1	5	1	3	13	26	1	21	15	26	0	4.27
1	5	1	3	13	20	1	26	32	20	1	3.522
1	5	1	3	13	19	2	20	19	21	1	5.06
1	5	1	3	13	25	2	19	25	18	0	3.332
1	5	1	3	13	25	0	25	31	24	0	2.69
1	5	1	3	13	25	0	25	19	30	0	6.802
1	5	1	3	13	31	1	25	24	31	0	6.13
1	5	1	3	13	25	1	31	1	25	1	2.641
1	5	1	3	13	19	1	25	31	19	1	2.562
1	5	1	3	13	18	1	19	20	18	0	2.098
1	5	1	3	13	12	1	18	24	12	0	1.587
1	5	1	3	13	18	1	12	17	18	0	2.258
1	5	1	3	13	12	2	18	12	24	0	2.592
1	5	1	3	13	13	1	12	12	24	0	1.363
1	5	1	4	25	4	2	3	4	33	1	5.047
1	5	1	4	25	10	2	4	10	3	0	4.033
1	5	1	4	25	9	2	10	9	11	0	1.505
1	5	1	4	25	8	2	9	8	10	0	2.338
1	5	1	4	25	14	2	8	14	7	1	6.05
1	5	1	4	25	15	2	14	15	13	0	1.289
1	5	1	4	25	14	1	15	16	14	0	3.345
1	5	1	4	25	8	1	14	20	8	0	2.862
1	5	1	4	25	7	2	8	7	14	0	2.273
1	5	1	4	25	6	2	7	6	8	0	1.697
1	5	1	4	25	11	1	6	7	11	0	2.11
1	5	1	4	25	6	1	11	10	6	0	2.912
1	5	1	4	25	6	0	6	12	0	0	4.373
1	5	1	4	25	1	1	6	17	1	1	4.034
1	5	1	4	25	7	2	1	7	31	0	6.266
1	5	1	4	25	8	1	7	6	8	0	6.029
1	5	1	4	25	14	1	8	7	14	1	3.244
1	5	1	4	25	15	1	14	13	15	0	2.715
1	5	1	4	25	15	0	15	21	9	0	3.663
1	5	1	4	25	14	1	15	20	14	0	3.038
1	5	1	4	25	13	1	14	8	13	0	4.879
1	5	1	4	25	12	2	13	12	19	0	5.952
1	5	1	4	25	18	1	12	17	18	1	1.71
1	5	1	4	25	23	2	18	23	19	0	2.402
1	5	1	4	25	29	1	23	22	29	1	4.464
1	5	1	4	25	28	2	29	28	24	0	3.969
1	5	1	4	25	27	2	28	27	34	1	2.643
1	5	1	4	25	26	1	27	33	26	1	1.677
1	5	1	4	25	25	1	26	33	26	0	1.137
1	6	1	2	5	6	2	17	6	16	0	25.6
1	6	1	2	5	12	2	6	12	0	0	4.322
1	6	1	2	5	13	1	12	17	13	0	5.138
1	6	1	2	5	19	1	13	12	19	1	2.391
1	6	1	2	5	18	1	19	20	18	0	3.487
1	6	1	2	5	23	1	18	24	23	0	4.644
1	6	1	2	5	29	2	23	29	17	1	2.001
1	6	1	2	5	35	2	29	35	23	1	2.464
1	6	1	2	5	5	2	35	35	23	0	2.02
1	6	1	3	13	1	2	31	1	30	1	3.574
1	6	1	3	13	2	2	1	2	0	0	12.368
1	6	1	3	13	8	2	2	8	32	1	1.743
1	6	1	3	13	7	2	8	7	9	0	1.901
1	6	1	3	13	6	1	7	8	6	0	3.634
1	6	1	3	13	12	2	6	12	0	1	3.427
1	6	1	3	13	18	2	12	18	6	0	1.361
1	6	1	3	13	24	2	18	24	12	0	2.979
1	6	1	3	13	18	2	24	18	30	1	3.555
1	6	1	3	13	24	2	18	24	12	0	2.323
1	6	1	3	13	29	1	24	30	29	0	3.568
1	6	1	3	13	35	2	29	35	23	0	2.822
1	6	1	3	13	29	2	35	29	5	1	2.866
1	6	1	3	13	28	2	29	28	35	0	3.363
1	6	1	3	13	27	1	28	29	27	0	1.522
1	6	1	3	13	26	2	27	26	28	1	1.986
1	6	1	3	13	27	2	26	27	25	0	2.114
1	6	1	3	13	26	1	27	28	26	1	2.37
1	6	1	3	13	20	1	26	32	20	1	3.187
1	6	1	3	13	26	1	20	14	26	0	3.424
1	6	1	3	13	25	1	26	32	25	1	3.138
1	6	1	3	13	24	1	25	31	24	0	5.667
1	6	1	3	13	30	2	24	30	18	0	1.656
1	6	1	3	13	30	0	30	0	24	0	20.549
1	6	1	3	13	30	0	30	35	31	0	2.831
1	6	1	3	13	5	2	30	5	25	0	7.465
1	6	1	3	13	35	1	5	11	35	1	4.336
1	6	1	3	13	34	1	35	5	34	0	6.308
1	6	1	3	13	33	2	34	33	4	0	4.968
1	6	1	3	13	3	1	33	32	3	1	2.478
1	6	1	3	13	4	1	3	2	4	0	2.926
1	6	1	3	13	5	1	4	3	5	0	5.375
1	6	1	3	13	35	1	5	11	35	1	3.299
1	6	1	3	13	5	1	35	34	5	0	5.183
1	6	1	3	13	4	2	5	4	0	1	2.689
1	6	1	3	13	10	2	4	10	34	0	1.779
1	6	1	3	13	16	2	10	16	4	0	4.771
1	6	1	3	13	22	2	16	22	15	0	1.587
1	6	1	3	13	28	2	22	28	16	0	2.674
1	6	1	3	13	22	2	28	22	34	0	3.843
1	6	1	3	13	28	2	22	28	16	0	1.923
1	6	1	3	13	22	1	28	34	22	0	4.293
1	6	1	3	13	21	2	22	21	28	0	1.281
1	6	1	3	13	27	2	21	27	15	0	1.509
1	6	1	3	13	33	1	27	21	33	1	5.107
1	6	1	3	13	27	1	33	3	27	0	2.017
1	6	1	3	13	33	2	27	33	21	1	0.962
1	6	1	3	13	32	2	33	32	3	0	2.45
1	6	1	3	13	31	2	32	31	33	0	1.491
1	6	1	3	13	25	1	31	1	25	1	1.809
1	6	1	3	13	24	2	25	24	31	0	8.772
1	6	1	3	13	29	2	24	29	25	0	3.436
1	6	1	3	13	23	2	29	23	35	0	1.651
1	6	1	3	13	22	2	23	22	18	0	3.235
1	6	1	3	13	21	1	22	28	21	0	2.002
1	6	1	3	13	27	2	21	27	15	0	2.719
1	6	1	3	13	26	1	27	28	26	1	1.733
1	6	1	3	13	25	2	26	25	32	1	1.793
1	6	1	3	13	19	2	25	19	31	1	2.547
1	6	1	3	13	25	2	19	25	18	0	4.771
1	6	1	3	13	24	1	25	31	24	0	1.951
1	6	1	3	13	24	0	24	29	25	0	13.047
1	6	1	3	13	18	1	24	30	18	1	3.313
1	6	1	3	13	23	1	18	24	23	0	2.978
1	6	1	3	13	22	2	23	22	29	0	2.29
1	6	1	3	13	16	2	22	16	28	0	2.019
1	6	1	3	13	17	1	16	15	17	1	2.415
1	6	1	3	13	23	2	17	23	11	0	2.673
1	6	1	3	13	22	1	23	29	22	0	5.748
1	6	1	3	13	28	2	22	28	21	0	3.424
1	6	1	3	13	34	2	28	34	22	0	2.401
1	6	1	3	13	33	2	34	33	4	0	1.299
1	6	1	3	13	27	1	33	3	27	0	1.474
1	6	1	3	13	33	1	27	21	33	1	1.842
1	6	1	3	13	27	1	33	3	27	0	1.152
1	6	1	3	13	26	1	27	33	26	1	3.316
1	6	1	3	13	20	1	26	32	20	1	1.459
1	6	1	3	13	14	2	20	14	26	1	1.571
1	6	1	3	13	8	2	14	8	20	0	1.859
1	6	1	3	13	7	2	8	7	9	0	2.58
1	6	1	3	13	13	2	7	7	9	0	1.985
1	6	1	4	31	10	2	9	10	8	1	2.983
1	6	1	4	31	16	1	10	9	16	0	6.47
1	6	1	4	31	22	2	16	22	10	0	2.05
1	6	1	4	31	21	1	22	23	21	1	2.691
1	6	1	4	31	15	1	21	27	15	0	1.632
1	6	1	4	31	21	2	15	21	9	1	6.592
1	6	1	4	31	20	1	21	27	20	0	4.131
1	6	1	4	31	19	1	20	21	19	0	1.489
1	6	1	4	31	13	1	19	25	13	0	1.361
1	6	1	4	31	14	1	13	12	14	0	2.817
1	6	1	4	31	15	1	14	13	15	0	2.191
1	6	1	4	31	21	2	15	21	14	1	2.339
1	6	1	4	31	27	2	21	27	15	0	2.428
1	6	1	4	31	33	2	27	33	21	0	12.144
1	6	1	4	31	3	2	33	3	27	0	8.158
1	6	1	4	31	2	1	3	9	2	1	3.491
1	6	1	4	31	8	1	2	1	8	0	3.679
1	6	1	4	31	14	1	8	2	14	0	5.093
1	6	1	4	31	20	2	14	20	8	1	3.027
1	6	1	4	31	26	2	20	26	14	1	3.153
1	6	1	4	31	25	1	26	32	25	0	4.122
1	6	1	4	31	31	2	25	32	25	0	1.491
1	7	1	2	17	29	0	29	28	34	0	17.716
1	7	1	2	17	23	2	29	23	35	1	5.806
1	7	1	2	17	22	2	23	22	29	0	5.343
1	7	1	2	17	21	2	22	21	23	0	3.663
1	7	1	2	17	22	1	21	20	22	1	4.452
1	7	1	2	17	28	2	22	28	16	0	6.352
1	7	1	2	17	27	1	28	29	27	0	3.47
1	7	1	2	17	26	1	27	33	26	0	3.187
1	7	1	2	17	25	1	26	32	25	0	4.179
1	7	1	2	17	31	2	25	31	24	1	2.08
1	7	1	2	17	1	2	31	1	25	1	2.189
1	7	1	2	17	7	2	1	7	0	0	2.355
1	7	1	2	17	13	2	7	13	6	0	2.072
1	7	1	2	17	19	2	13	19	7	0	3.394
1	7	1	2	17	25	2	19	25	18	0	3.317
1	7	1	2	17	31	2	25	31	19	1	2.211
1	7	1	2	17	32	2	31	32	30	0	6.996
1	7	1	2	17	2	2	32	2	26	0	1.952
1	7	1	2	17	8	1	2	1	8	0	3.491
1	7	1	2	17	14	2	8	14	2	0	1.891
1	7	1	2	17	15	2	14	15	13	1	2.657
1	7	1	2	17	16	1	15	14	16	1	2.416
1	7	1	2	17	17	1	16	14	16	0	1.363
1	7	1	3	15	25	1	30	31	25	1	10.617
1	7	1	3	15	24	1	25	19	24	0	4.143
1	7	1	3	15	18	2	24	18	30	0	4.722
1	7	1	3	15	19	1	18	23	19	1	3.651
1	7	1	3	15	18	2	19	18	25	0	7.937
1	7	1	3	15	24	1	18	23	24	0	3.299
1	7	1	3	15	29	2	24	29	25	0	2.43
1	7	1	3	15	35	2	29	35	23	1	2.866
1	7	1	3	15	5	2	35	5	29	1	2.484
1	7	1	3	15	11	2	5	11	35	0	1.939
1	7	1	3	15	10	1	11	17	10	1	2.355
1	7	1	3	15	16	2	10	16	4	0	2.019
1	7	1	3	15	15	1	16	16	4	0	1.25
1	7	1	4	10	31	1	32	26	31	1	2.078
1	7	1	4	10	1	1	31	25	1	0	1.617
1	7	1	4	10	7	2	1	7	31	0	2.146
1	7	1	4	10	13	2	7	13	1	0	1.873
1	7	1	4	10	19	2	13	19	12	0	2.115
1	7	1	4	10	25	2	19	25	18	0	1.892
1	7	1	4	10	31	2	25	31	19	0	2.562
1	7	1	4	10	25	2	31	25	1	0	3.105
1	7	1	4	10	19	1	25	31	19	0	4.21
1	7	1	4	10	18	2	19	18	25	0	1.955
1	7	1	4	10	23	2	18	23	19	1	1.906
1	7	1	4	10	29	2	23	29	17	0	2.881
1	7	1	4	10	35	1	29	28	35	1	6.239
1	7	1	4	10	5	2	35	5	34	1	2.922
1	7	1	4	10	4	2	5	4	0	0	3.33
1	7	1	4	10	10	2	4	4	0	0	1.474
1	8	1	2	26	8	2	14	8	19	0	10.452
1	8	1	2	26	7	2	8	7	9	0	3.311
1	8	1	2	26	13	2	7	13	6	0	2.273
1	8	1	2	26	12	2	13	12	14	0	4.18
1	8	1	2	26	17	2	12	17	18	1	4.74
1	8	1	2	26	23	1	17	16	23	0	3.744
1	8	1	2	26	22	2	23	22	18	1	1.726
1	8	1	2	26	28	1	22	16	28	0	3.087
1	8	1	2	26	27	1	28	34	27	1	1.315
1	8	1	2	26	26	2	27	34	27	0	1.247
1	8	1	3	12	16	1	21	22	16	1	5.151
1	8	1	3	12	10	2	16	10	15	0	3.073
1	8	1	3	12	9	1	10	16	9	0	3.769
1	8	1	3	12	8	2	9	8	15	1	2.338
1	8	1	3	12	7	2	8	7	14	1	2.578
1	8	1	3	12	13	2	7	13	1	0	3.394
1	8	1	3	12	12	1	13	13	1	0	1.216
1	8	1	4	21	2	2	7	2	1	1	4.383
1	8	1	4	21	8	2	2	8	3	0	2.338
1	8	1	4	21	14	2	8	14	2	1	2.451
1	8	1	4	21	13	2	14	13	15	0	1.714
1	8	1	4	21	12	2	13	12	14	0	2.88
1	8	1	4	21	18	1	12	17	18	0	2.948
1	8	1	4	21	24	2	18	24	12	0	2.354
1	8	1	4	21	30	1	24	29	30	0	3.62
1	8	1	4	21	0	2	30	0	35	0	2.183
1	8	1	4	21	6	2	0	6	5	0	2.707
1	8	1	4	21	7	1	6	11	7	0	2.685
1	8	1	4	21	8	1	7	6	8	1	2.712
1	8	1	4	21	14	2	8	14	7	1	2.915
1	8	1	4	21	20	2	14	20	13	1	1.362
1	8	1	4	21	26	2	20	26	19	0	2.274
1	8	1	4	21	27	2	26	27	25	0	2.703
1	8	1	4	21	28	1	27	26	28	0	2.586
1	8	1	4	21	34	1	28	27	34	0	1.731
1	8	1	4	21	35	1	34	33	35	0	3.7
1	8	1	4	21	5	2	35	5	29	1	5.585
1	8	1	4	21	4	1	5	11	4	0	3.234
1	8	1	4	21	34	1	4	10	34	0	2.163
1	8	1	4	21	33	2	34	33	4	1	2.928
1	8	1	4	21	3	2	33	3	32	0	5.506
1	8	1	4	21	9	2	3	9	33	1	2.77
1	8	1	4	21	15	1	9	3	15	1	4.192
1	8	1	4	21	21	2	15	3	15	0	1.459
2	1	0	2	3	22	1	28	33	22	0	13.053
2	1	0	2	3	28	2	22	28	21	1	14.17
2	1	0	2	3	34	2	28	34	22	1	5.026
2	1	0	2	3	34	0	34	35	33	0	8.037
2	1	0	2	3	34	0	34	28	4	0	6.549
2	1	0	2	3	34	0	34	33	3	0	2.269
2	1	0	2	3	34	0	34	4	35	0	2.758
2	1	0	2	3	3	2	34	4	35	0	4.653
2	1	0	3	28	8	1	9	10	8	0	12.475
2	1	0	3	28	7	2	8	7	14	0	8.809
2	1	0	3	28	13	1	7	6	13	0	11.47
2	1	0	3	28	19	2	13	19	7	0	4.323
2	1	0	3	28	25	2	19	25	13	0	5.365
2	1	0	3	28	26	1	25	24	26	1	4.668
2	1	0	3	28	32	2	26	32	25	0	4.813
2	1	0	3	28	32	0	32	31	33	0	4.901
2	1	0	3	28	26	2	32	26	1	0	4.969
2	1	0	3	28	26	0	26	25	32	0	3.101
2	1	0	3	28	21	1	26	31	21	0	4.838
2	1	0	3	28	15	1	21	27	15	0	3.508
2	1	0	3	28	21	2	15	21	9	1	6.813
2	1	0	3	28	27	2	21	27	15	1	3.156
2	1	0	3	28	27	0	27	33	21	0	6.941
2	1	0	3	28	27	0	27	32	26	1	5.236
2	1	0	3	28	27	0	27	21	22	0	1.697
2	1	0	3	28	27	0	27	33	26	0	2.681
2	1	0	3	28	28	1	27	33	26	0	4.373
2	1	0	4	2	35	1	24	19	35	1	11.422
2	1	0	4	2	5	1	35	34	5	0	4.484
2	1	0	4	2	4	2	5	4	0	1	3.827
2	1	0	4	2	3	2	4	3	5	1	3.888
2	1	0	4	2	3	0	3	9	2	0	3.532
2	1	0	4	2	3	0	3	33	4	0	3.374
2	1	0	4	2	2	1	3	33	4	0	2.709
2	2	0	2	10	3	0	3	4	8	0	8.873
2	2	0	2	10	9	1	3	33	9	1	23.229
2	2	0	2	10	9	0	9	15	8	0	9.076
2	2	0	2	10	9	0	9	3	14	1	4.789
2	2	0	2	10	10	2	9	3	14	0	3.029
2	2	0	3	1	9	0	9	14	10	0	4.507
2	2	0	3	1	4	1	9	3	4	0	3.917
2	2	0	3	1	4	0	4	34	9	0	3.765
2	2	0	3	1	4	0	4	3	10	0	4.406
2	2	0	3	1	4	0	4	35	9	0	3.636
2	2	0	3	1	4	0	4	10	34	0	3.309
2	2	0	3	1	4	0	4	3	9	0	1.86
2	2	0	3	1	5	1	4	10	5	1	3.394
2	2	0	3	1	35	1	5	11	35	0	5.107
2	2	0	3	1	29	1	35	5	29	0	2.876
2	2	0	3	1	28	1	29	35	28	1	3.819
2	2	0	3	1	29	1	28	27	29	0	1.948
2	2	0	3	1	23	1	29	35	23	1	1.758
2	2	0	3	1	22	1	23	29	22	0	5.686
2	2	0	3	1	22	0	22	28	21	0	2.229
2	2	0	3	1	22	0	22	16	27	0	1.621
2	2	0	3	1	22	0	22	21	28	0	1.35
2	2	0	3	1	22	0	22	27	16	0	1.277
2	2	0	3	1	22	0	22	21	28	0	1.117
2	2	0	3	1	17	1	22	27	17	1	2.759
2	2	0	3	1	11	1	17	23	11	0	2.269
2	2	0	3	1	11	0	11	17	5	0	1.93
2	2	0	3	1	6	2	11	6	10	1	3.107
2	2	0	3	1	12	1	6	11	12	0	4.661
2	2	0	3	1	18	1	12	6	18	0	3.174
2	2	0	3	1	19	1	18	23	19	0	2.138
2	2	0	3	1	19	0	19	20	18	0	1.269
2	2	0	3	1	19	0	19	13	24	0	1.061
2	2	0	3	1	19	0	19	18	25	0	0.855
2	2	0	3	1	19	0	19	24	13	0	1.502
2	2	0	3	1	19	0	19	18	20	0	1.036
2	2	0	3	1	19	0	19	14	24	0	2.029
2	2	0	3	1	19	0	19	18	20	0	1.158
2	2	0	3	1	25	1	19	13	25	1	2.35
2	2	0	3	1	25	0	25	24	31	0	1.838
2	2	0	3	1	25	0	25	19	26	0	3.02
2	2	0	3	1	25	0	25	31	24	0	1.565
2	2	0	3	1	20	1	25	30	20	0	1.085
2	2	0	3	1	20	0	20	26	19	0	5.659
2	2	0	3	1	20	0	20	14	21	0	2.054
2	2	0	3	1	20	0	20	25	15	0	0.981
2	2	0	3	1	20	0	20	14	26	0	0.89
2	2	0	3	1	20	0	20	19	21	0	0.774
2	2	0	3	1	20	0	20	14	25	0	2.22
2	2	0	3	1	20	0	20	21	19	0	2.853
2	2	0	3	1	20	0	20	25	14	0	0.891
2	2	0	3	1	20	0	20	19	26	0	1.102
2	2	0	3	1	20	0	20	14	21	0	0.87
2	2	0	3	1	20	0	20	25	15	0	1.093
2	2	0	3	1	20	0	20	19	26	0	1.31
2	2	0	3	1	20	0	20	25	14	0	0.948
2	2	0	3	1	21	1	20	19	21	0	1.228
2	2	0	3	1	21	0	21	20	27	0	1.006
2	2	0	3	1	21	0	21	26	15	0	0.997
2	2	0	3	1	21	0	21	20	27	0	0.692
2	2	0	3	1	21	0	21	26	16	0	0.645
2	2	0	3	1	21	0	21	27	15	0	0.709
2	2	0	3	1	21	0	21	20	22	0	2.076
2	2	0	3	1	21	0	21	15	27	0	1.308
2	2	0	3	1	21	0	21	20	22	0	0.812
2	2	0	3	1	21	0	21	15	27	0	1.212
2	2	0	3	1	16	1	21	26	16	0	0.87
2	2	0	3	1	16	0	16	15	17	0	0.598
2	2	0	3	1	16	0	16	22	10	0	1.159
2	2	0	3	1	16	0	16	15	21	0	0.973
2	2	0	3	1	16	0	16	22	17	0	0.851
2	2	0	3	1	10	2	16	10	21	0	2.868
2	2	0	3	1	10	0	10	11	9	0	0.892
2	2	0	3	1	5	1	10	15	5	1	5.158
2	2	0	3	1	4	1	5	0	4	0	1.529
2	2	0	3	1	4	0	4	3	10	0	1.534
2	2	0	3	1	4	0	4	34	5	0	0.822
2	2	0	3	1	4	0	4	9	35	0	0.893
2	2	0	3	1	4	0	4	34	10	0	0.956
2	2	0	3	1	4	0	4	3	5	0	3.414
2	2	0	3	1	4	0	4	10	34	0	1.158
2	2	0	3	1	4	0	4	3	5	0	1.51
2	2	0	3	1	4	0	4	34	9	0	3.974
2	2	0	3	1	35	1	4	10	35	0	2.109
2	2	0	3	1	35	0	35	34	30	0	0.692
2	2	0	3	1	35	0	35	29	5	0	1.813
2	2	0	3	1	30	1	35	34	30	1	1.502
2	2	0	3	1	0	2	30	0	24	1	2.67
2	2	0	3	1	6	2	0	6	30	0	2.599
2	2	0	3	1	6	0	6	7	11	0	0.973
2	2	0	3	1	6	0	6	17	0	0	1.423
2	2	0	3	1	1	1	6	17	0	0	1.812
2	2	0	4	21	7	0	7	12	2	0	21.615
2	2	0	4	21	8	1	7	6	8	1	8.181
2	2	0	4	21	8	0	8	2	14	0	6.066
2	2	0	4	21	8	0	8	9	7	0	2.429
2	2	0	4	21	8	0	8	2	14	0	2.144
2	2	0	4	21	8	0	8	13	7	0	5.09
2	2	0	4	21	8	0	8	14	2	0	2.253
2	2	0	4	21	13	2	8	13	7	0	1.735
2	2	0	4	21	12	2	13	12	14	0	12.973
2	2	0	4	21	6	1	12	18	6	0	4.636
2	2	0	4	21	0	1	6	12	0	0	3.793
2	2	0	4	21	0	0	0	5	1	0	1.581
2	2	0	4	21	0	0	0	11	31	0	1.798
2	2	0	4	21	0	0	0	5	1	0	1.286
2	2	0	4	21	0	0	0	31	11	0	1.27
2	2	0	4	21	0	0	0	5	6	0	1.659
2	2	0	4	21	0	0	0	11	31	0	0.824
2	2	0	4	21	0	0	0	5	6	0	0.87
2	2	0	4	21	0	0	0	11	31	0	0.996
2	2	0	4	21	0	0	0	6	30	0	3.486
2	2	0	4	21	0	0	0	11	31	0	1.1
2	2	0	4	21	0	0	0	5	1	0	1.509
2	2	0	4	21	0	0	0	6	30	0	1.262
2	2	0	4	21	0	0	0	11	31	0	2.184
2	2	0	4	21	30	1	0	6	30	0	1.397
2	2	0	4	21	31	1	30	35	31	1	3.269
2	2	0	4	21	31	0	31	30	1	1	2.349
2	2	0	4	21	31	0	31	26	0	0	2.333
2	2	0	4	21	25	2	31	25	1	0	2.325
2	2	0	4	21	25	0	25	24	26	0	0.885
2	2	0	4	21	25	0	25	30	19	0	3.053
2	2	0	4	21	25	0	25	24	31	0	0.95
2	2	0	4	21	25	0	25	19	30	0	0.716
2	2	0	4	21	25	0	25	31	24	0	0.825
2	2	0	4	21	20	1	25	30	20	1	2.737
2	2	0	4	21	20	0	20	26	19	0	0.874
2	2	0	4	21	20	0	20	25	15	0	1.477
2	2	0	4	21	21	1	20	25	15	0	1.526
2	3	0	2	18	6	0	6	7	1	0	12.342
2	3	0	2	18	12	2	6	12	11	1	5.828
2	3	0	2	18	18	2	12	12	11	0	3.605
2	3	0	3	22	30	1	35	29	30	0	6.347
2	3	0	3	22	30	0	30	0	24	0	9.188
2	3	0	3	22	35	1	30	5	35	1	5.125
2	3	0	3	22	34	2	35	34	30	1	4.5
2	3	0	3	22	34	0	34	33	35	0	4.461
2	3	0	3	22	34	0	34	3	29	0	4.877
2	3	0	3	22	34	0	34	33	4	0	2.117
2	3	0	3	22	34	0	34	28	35	0	4.714
2	3	0	3	22	33	1	34	4	33	0	1.853
2	3	0	3	22	32	2	33	32	3	0	7.133
2	3	0	3	22	32	0	32	31	33	0	5.101
2	3	0	3	22	26	2	32	26	2	0	3.605
2	3	0	3	22	26	0	26	25	27	0	1.822
2	3	0	3	22	26	0	26	20	32	0	1.941
2	3	0	3	22	26	0	26	25	31	1	1.397
2	3	0	3	22	26	0	26	32	20	0	2.566
2	3	0	3	22	26	0	26	25	31	1	2.781
2	3	0	3	22	26	0	26	20	32	0	2.274
2	3	0	3	22	31	2	26	31	25	0	8.032
2	3	0	3	22	1	2	31	1	30	0	4.55
2	3	0	3	22	7	2	1	7	31	0	2.067
2	3	0	3	22	13	2	7	13	1	0	1.973
2	3	0	3	22	14	1	13	12	14	0	2.675
2	3	0	3	22	20	2	14	20	13	1	3.485
2	3	0	3	22	20	0	20	26	14	0	1.713
2	3	0	3	22	21	1	20	19	21	1	2.387
2	3	0	3	22	21	0	21	27	20	0	4.516
2	3	0	3	22	21	0	21	15	26	1	2.822
2	3	0	3	22	21	0	21	27	20	0	2.158
2	3	0	3	22	22	1	21	27	20	0	2.853
2	3	0	4	9	31	0	31	32	0	0	6.364
2	3	0	4	9	31	0	31	1	25	0	10.044
2	3	0	4	9	31	0	31	30	32	0	7.389
2	3	0	4	9	25	1	31	0	25	1	3.429
2	3	0	4	9	25	0	25	31	24	0	7.716
2	3	0	4	9	25	0	25	30	20	0	3.123
2	3	0	4	9	24	1	25	26	24	0	1.779
2	3	0	4	9	18	1	24	30	18	0	3.037
2	3	0	4	9	18	0	18	23	19	0	3.581
2	3	0	4	9	12	2	18	12	24	0	3.013
2	3	0	4	9	6	2	12	6	18	0	2.573
2	3	0	4	9	0	1	6	12	0	0	3.732
2	3	0	4	9	0	0	0	6	5	0	5.678
2	3	0	4	9	0	0	0	11	31	0	2.325
2	3	0	4	9	0	0	0	6	5	0	1.829
2	3	0	4	9	0	0	0	11	30	0	1.801
2	3	0	4	9	31	1	0	6	31	0	1.742
2	3	0	4	9	1	2	31	1	25	1	6.07
2	3	0	4	9	1	0	1	0	2	0	2.779
2	3	0	4	9	32	1	1	6	32	0	2.142
2	3	0	4	9	32	0	32	31	33	0	4.174
2	3	0	4	9	26	2	32	26	2	0	4.106
2	3	0	4	9	26	0	26	20	32	0	4.274
2	3	0	4	9	26	0	26	25	31	0	2.525
2	3	0	4	9	26	0	26	20	32	0	2.834
2	3	0	4	9	26	0	26	27	25	0	6.19
2	3	0	4	9	26	0	26	31	20	0	5.126
2	3	0	4	9	26	0	26	32	25	0	3.572
2	3	0	4	9	31	2	26	31	20	0	1.853
2	3	0	4	9	25	1	31	1	25	1	2.133
2	3	0	4	9	25	0	25	19	31	0	2.67
2	3	0	4	9	24	2	25	24	30	0	2.611
2	3	0	4	9	35	2	24	35	18	1	1.764
2	3	0	4	9	35	0	35	5	29	0	9.63
2	3	0	4	9	35	0	35	24	4	0	3.778
2	3	0	4	9	35	0	35	29	5	0	2.389
2	3	0	4	9	35	0	35	4	24	0	2.604
2	3	0	4	9	34	1	35	5	34	0	2.603
2	3	0	4	9	34	0	34	33	35	0	1.909
2	3	0	4	9	34	0	34	4	28	0	1.83
2	3	0	4	9	3	2	34	3	29	1	2.029
2	3	0	4	9	9	1	3	3	29	0	2.005
2	4	0	2	10	35	0	35	24	5	0	0.311
2	4	0	2	10	35	0	35	34	29	0	13.692
2	4	0	2	10	35	0	35	4	24	0	7.413
2	4	0	2	10	30	1	35	34	30	0	5.589
2	4	0	2	10	30	0	30	0	24	0	5.933
2	4	0	2	10	5	2	30	5	35	1	2.302
2	4	0	2	10	5	0	5	0	4	0	1.977
2	4	0	2	10	10	2	5	0	4	0	1.645
2	4	0	3	14	27	0	27	26	33	0	10.195
2	4	0	3	14	27	0	27	32	22	0	3.46
2	4	0	3	14	33	1	27	26	33	0	3.242
2	4	0	3	14	33	0	33	3	32	0	5.959
2	4	0	3	14	33	0	33	34	27	0	2.98
2	4	0	3	14	33	0	33	2	28	0	5.864
2	4	0	3	14	33	0	33	32	34	0	2.669
2	4	0	3	14	27	2	33	27	3	0	2.421
2	4	0	3	14	27	0	27	26	28	0	2.279
2	4	0	3	14	27	0	27	21	32	0	3.328
2	4	0	3	14	33	2	27	33	22	0	4.855
2	4	0	3	14	33	0	33	3	27	0	3.58
2	4	0	3	14	33	0	33	32	34	0	1.606
2	4	0	3	14	2	1	33	28	2	1	4.189
2	4	0	3	14	8	1	2	1	8	1	1.948
2	4	0	3	14	14	2	8	1	8	0	1.798
2	4	0	4	23	9	0	9	3	10	0	10.739
2	4	0	4	23	9	0	9	15	8	0	3.228
2	4	0	4	23	4	1	9	14	4	1	2.894
2	4	0	4	23	4	0	4	3	10	0	4.229
2	4	0	4	23	4	0	4	9	35	0	2.666
2	4	0	4	23	4	0	4	5	3	0	3.189
2	4	0	4	23	4	0	4	10	34	0	2.526
2	4	0	4	23	35	1	4	9	35	1	3.551
2	4	0	4	23	29	1	35	5	29	1	1.477
2	4	0	4	23	29	0	29	24	28	0	3.094
2	4	0	4	23	29	0	29	18	34	0	1.533
2	4	0	4	23	23	1	29	18	34	0	2.238
2	5	1	2	27	28	2	34	28	35	1	13.187
2	5	1	2	27	27	2	28	28	35	0	5.075
2	5	1	3	14	12	1	17	22	12	1	5.835
2	5	1	3	14	17	1	12	18	17	0	8.316
2	5	1	3	14	16	2	17	16	12	1	2.954
2	5	1	3	14	15	2	16	15	17	1	2.856
2	5	1	3	14	14	2	15	15	17	0	1.66
2	5	1	4	27	11	1	5	0	11	1	6.395
2	5	1	4	27	10	2	11	10	6	0	4.969
2	5	1	4	27	10	0	10	9	16	0	2.91
2	5	1	4	27	10	0	10	4	11	0	3.268
2	5	1	4	27	10	0	10	15	16	0	6.198
2	5	1	4	27	11	1	10	9	11	0	3.032
2	5	1	4	27	11	0	11	5	17	0	1.621
2	5	1	4	27	16	1	11	0	16	1	3.06
2	5	1	4	27	16	0	16	15	17	0	1.325
2	5	1	4	27	22	1	16	10	22	1	4.046
2	5	1	4	27	22	0	22	21	23	0	2.053
2	5	1	4	27	16	2	22	16	28	0	3.069
2	5	1	4	27	16	0	16	15	22	0	1.408
2	5	1	4	27	16	0	16	21	11	0	1.554
2	5	1	4	27	16	0	16	10	22	0	2.924
2	5	1	4	27	15	2	16	15	17	0	1.948
2	5	1	4	27	15	0	15	14	16	0	2.739
2	5	1	4	27	15	0	15	20	10	0	1.637
2	5	1	4	27	15	0	15	9	21	0	0.938
2	5	1	4	27	15	0	15	20	14	0	1.492
2	5	1	4	27	10	1	15	9	10	0	1.773
2	5	1	4	27	10	0	10	11	16	0	0.965
2	5	1	4	27	10	0	10	4	9	0	1.549
2	5	1	4	27	11	1	10	16	11	0	1.413
2	5	1	4	27	11	0	11	17	5	0	1.771
2	5	1	4	27	11	0	11	16	10	0	1.788
2	5	1	4	27	17	1	11	5	17	1	2.054
2	5	1	4	27	17	0	17	16	12	0	0.956
2	5	1	4	27	11	1	17	22	11	0	1.853
2	5	1	4	27	11	0	11	10	6	0	0.597
2	5	1	4	27	11	0	11	5	16	0	2.078
2	5	1	4	27	11	0	11	10	17	0	1.677
2	5	1	4	27	0	1	11	16	0	0	1.918
2	5	1	4	27	0	0	0	5	1	0	1.724
2	5	1	4	27	31	1	0	11	31	1	1.366
2	5	1	4	27	31	0	31	30	32	0	3.821
2	5	1	4	27	26	1	31	0	26	1	0.955
2	5	1	4	27	27	1	26	0	26	0	2.078
2	6	1	2	12	5	1	11	6	5	0	19.491
2	6	1	2	12	5	0	5	4	0	0	4.208
2	6	1	2	12	5	0	5	30	10	0	2.478
2	6	1	2	12	5	0	5	4	0	0	4.238
2	6	1	2	12	35	1	5	10	35	0	3.058
2	6	1	2	12	35	0	35	5	29	0	3.061
2	6	1	2	12	34	2	35	34	4	0	5.444
2	6	1	2	12	28	2	34	28	3	1	4.565
2	6	1	2	12	28	0	28	27	29	0	1.973
2	6	1	2	12	28	0	28	33	22	0	2.396
2	6	1	2	12	34	2	28	34	27	0	2.796
2	6	1	2	12	34	0	34	4	33	0	1.933
2	6	1	2	12	34	0	34	3	29	0	3.39
2	6	1	2	12	34	0	34	35	33	0	1.702
2	6	1	2	12	3	1	34	29	3	0	1.781
2	6	1	2	12	3	0	3	2	4	0	1.452
2	6	1	2	12	9	1	3	33	9	0	3.953
2	6	1	2	12	9	0	9	10	8	0	1.158
2	6	1	2	12	9	0	9	14	3	0	2.041
2	6	1	2	12	9	0	9	8	10	0	0.98
2	6	1	2	12	9	0	9	14	4	0	1.214
2	6	1	2	12	8	1	9	15	8	1	1.607
2	6	1	2	12	8	0	8	7	14	0	1.63
2	6	1	2	12	13	1	8	2	13	1	1.621
2	6	1	2	12	12	2	13	2	13	0	1.866
2	6	1	3	12	34	2	33	34	2	0	29.482
2	6	1	3	12	34	0	34	4	28	0	5.133
2	6	1	3	12	34	0	34	3	29	0	2.711
2	6	1	3	12	34	0	34	33	4	0	1.911
2	6	1	3	12	34	0	34	3	29	0	2.029
2	6	1	3	12	28	1	34	4	28	1	1.667
2	6	1	3	12	28	0	28	34	22	0	2.029
2	6	1	3	12	28	0	28	33	27	1	1.989
2	6	1	3	12	28	0	28	22	23	0	3.926
2	6	1	3	12	34	1	28	27	34	0	2.869
2	6	1	3	12	34	0	34	33	4	0	1.397
2	6	1	3	12	34	0	34	3	28	0	1.659
2	6	1	3	12	35	1	34	33	35	0	2.698
2	6	1	3	12	35	0	35	34	30	0	2.437
2	6	1	3	12	35	0	35	29	4	0	1.204
2	6	1	3	12	35	0	35	34	30	0	2.287
2	6	1	3	12	35	0	35	29	5	0	3.582
2	6	1	3	12	34	1	35	4	34	0	1.819
2	6	1	3	12	34	0	34	33	35	0	1.294
2	6	1	3	12	34	0	34	28	4	0	2.662
2	6	1	3	12	3	2	34	3	29	0	2.13
2	6	1	3	12	3	0	3	9	33	0	1.204
2	6	1	3	12	3	0	3	8	34	0	1.374
2	6	1	3	12	3	0	3	9	2	0	2.517
2	6	1	3	12	8	1	3	33	8	1	4.918
2	6	1	3	12	8	0	8	14	2	0	0.797
2	6	1	3	12	13	2	8	13	3	1	1.749
2	6	1	3	12	13	0	13	7	19	0	1.38
2	6	1	3	12	12	1	13	7	19	0	1.262
2	6	1	4	22	24	2	30	24	5	1	4.524
2	6	1	4	22	25	1	24	29	25	0	2.028
2	6	1	4	22	25	0	25	24	31	0	4.23
2	6	1	4	22	26	1	25	19	26	1	2.14
2	6	1	4	22	27	2	26	27	25	1	2.092
2	6	1	4	22	27	0	27	33	21	0	1.637
2	6	1	4	22	22	2	27	33	21	0	1.231
2	7	1	2	32	0	0	0	5	6	0	13.405
2	7	1	2	32	30	2	0	30	1	0	6.619
2	7	1	2	32	30	0	30	0	24	0	5.26
2	7	1	2	32	31	1	30	35	31	1	6.219
2	7	1	2	32	32	1	31	35	31	0	2.938
2	7	1	3	34	0	0	0	6	1	0	11.147
2	7	1	3	34	0	0	0	30	5	0	1.802
2	7	1	3	34	6	2	0	6	1	0	0.997
2	7	1	3	34	6	0	6	11	7	0	3.477
2	7	1	3	34	6	0	6	0	17	0	2.228
2	7	1	3	34	6	0	6	12	1	0	2.509
2	7	1	3	34	6	0	6	0	11	0	3.668
2	7	1	3	34	6	0	6	17	12	0	4.317
2	7	1	3	34	6	0	6	0	1	0	3.294
2	7	1	3	34	12	2	6	12	17	1	1.413
2	7	1	3	34	12	0	12	18	13	0	2.421
2	7	1	3	34	23	2	12	23	6	1	2.173
2	7	1	3	34	23	0	23	18	22	0	1.452
2	7	1	3	34	28	2	23	28	12	1	2.557
2	7	1	3	34	34	1	28	28	12	0	1.942
2	7	1	4	29	1	0	1	0	31	0	4.227
2	7	1	4	29	2	1	1	7	2	1	3.643
2	7	1	4	29	2	0	2	1	3	0	2.516
2	7	1	4	29	33	1	2	7	33	1	1.702
2	7	1	4	29	33	0	33	3	27	0	1.278
2	7	1	4	29	28	1	33	2	28	1	2.198
2	7	1	4	29	29	1	28	2	28	0	0.854
2	8	1	2	1	17	0	17	16	22	1	0.221
2	8	1	2	1	17	0	17	23	11	0	5.046
2	8	1	2	1	17	0	17	16	12	0	2.308
2	8	1	2	1	6	1	17	22	6	1	3.165
2	8	1	2	1	7	1	6	11	7	0	4.173
2	8	1	2	1	7	0	7	13	6	0	1.174
2	8	1	2	1	1	2	7	13	6	0	1.526
2	8	1	3	18	3	2	2	3	33	0	7.699
2	8	1	3	18	3	0	3	9	2	0	2.187
2	8	1	3	18	3	0	3	33	4	0	2.052
2	8	1	3	18	8	1	3	9	8	1	3.277
2	8	1	3	18	8	0	8	14	2	0	0.989
2	8	1	3	18	13	1	8	7	13	1	1.919
2	8	1	3	18	18	1	13	7	13	0	1.548
2	8	1	4	19	5	1	11	16	5	1	3.604
2	8	1	4	19	5	0	5	4	0	0	2.322
2	8	1	4	19	10	2	5	10	35	0	3.006
2	8	1	4	19	10	0	10	16	4	0	0.749
2	8	1	4	19	10	0	10	15	9	0	2.843
2	8	1	4	19	4	1	10	5	4	0	2.405
2	8	1	4	19	4	0	4	34	9	0	1.318
2	8	1	4	19	4	0	4	35	10	0	1.444
2	8	1	4	19	9	1	4	34	9	1	2.001
2	8	1	4	19	9	0	9	8	15	0	1.123
2	8	1	4	19	4	1	9	14	4	0	1.205
2	8	1	4	19	4	0	4	10	34	0	0.957
2	8	1	4	19	35	1	4	9	35	1	1.628
2	8	1	4	19	35	0	35	5	34	1	0.757
2	8	1	4	19	4	1	35	29	4	0	1.59
2	8	1	4	19	4	0	4	10	3	0	0.964
2	8	1	4	19	4	0	4	9	35	0	0.886
2	8	1	4	19	4	0	4	10	34	0	0.621
2	8	1	4	19	3	1	4	9	3	0	0.757
2	8	1	4	19	3	0	3	2	33	0	0.805
2	8	1	4	19	3	0	3	8	34	0	1.086
2	8	1	4	19	3	0	3	2	9	0	0.989
2	8	1	4	19	33	2	3	33	4	0	2.302
2	8	1	4	19	33	0	33	3	27	0	0.741
2	8	1	4	19	33	0	33	34	32	0	1.573
2	8	1	4	19	27	2	33	27	3	1	3.345
2	8	1	4	19	27	0	27	26	28	0	0.948
2	8	1	4	19	27	0	27	32	22	0	0.821
2	8	1	4	19	28	1	27	26	28	0	1.646
2	8	1	4	19	28	0	28	27	29	0	0.799
2	8	1	4	19	33	1	28	22	33	0	1.477
2	8	1	4	19	33	0	33	32	34	0	0.516
2	8	1	4	19	33	0	33	2	28	0	1.197
2	8	1	4	19	32	1	33	34	32	1	0.896
2	8	1	4	19	32	0	32	2	26	0	0.461
2	8	1	4	19	1	2	32	1	27	0	2.31
2	8	1	4	19	1	0	1	0	7	0	0.757
2	8	1	4	19	1	0	1	32	6	0	1.11
2	8	1	4	19	31	1	1	7	31	1	1.7
2	8	1	4	19	31	0	31	1	25	0	0.535
2	8	1	4	19	30	2	31	30	0	0	3.141
2	8	1	4	19	30	0	30	31	35	0	0.609
2	8	1	4	19	5	2	30	5	24	0	1.465
2	8	1	4	19	5	0	5	4	0	0	0.613
2	8	1	4	19	10	2	5	10	30	0	2.085
2	8	1	4	19	10	0	10	9	11	0	0.932
2	8	1	4	19	10	0	10	15	4	0	0.814
2	8	1	4	19	10	0	10	16	9	0	0.733
2	8	1	4	19	4	1	10	11	4	0	1.535
2	8	1	4	19	4	0	4	3	10	0	0.573
2	8	1	4	19	4	0	4	34	9	0	1.006
2	8	1	4	19	4	0	4	3	10	0	0.669
2	8	1	4	19	4	0	4	34	5	0	0.998
2	8	1	4	19	9	1	4	10	9	1	1.092
2	8	1	4	19	9	0	9	8	15	0	0.805
2	8	1	4	19	9	0	9	14	4	0	1.309
2	8	1	4	19	9	0	9	15	8	0	0.605
2	8	1	4	19	14	2	9	14	4	1	1.468
2	8	1	4	19	14	0	14	13	15	0	0.59
2	8	1	4	19	14	0	14	8	20	0	1.117
2	8	1	4	19	14	0	14	19	9	0	0.567
2	8	1	4	19	20	1	14	13	20	0	1.133
2	8	1	4	19	20	0	20	14	26	0	0.508
2	8	1	4	19	19	1	20	14	26	0	1.053
3	1	0	2	26	28	0	28	27	29	0	13.43
3	1	0	2	26	28	0	28	23	33	0	6.487
3	1	0	2	26	34	2	28	34	22	0	11.742
3	1	0	2	26	35	1	34	33	35	0	4.469
3	1	0	2	26	5	2	35	5	34	0	6.058
3	1	0	2	26	5	0	5	11	35	0	1.978
3	1	0	2	26	4	2	5	4	10	0	1.339
3	1	0	2	26	9	1	4	34	9	1	2.859
3	1	0	2	26	15	1	9	8	15	1	2.828
3	1	0	2	26	15	0	15	14	16	0	6.441
3	1	0	2	26	15	0	15	9	20	0	4.049
3	1	0	2	26	21	2	15	21	10	1	2.258
3	1	0	2	26	21	0	21	27	20	0	2.274
3	1	0	2	26	26	1	21	27	20	0	1.821
3	1	0	3	31	28	0	28	34	22	0	6.052
3	1	0	3	31	33	1	28	27	33	1	1.495
3	1	0	3	31	33	0	33	32	34	0	3.228
3	1	0	3	31	2	2	33	2	28	0	1.842
3	1	0	3	31	2	0	2	3	1	0	8.226
3	1	0	3	31	2	0	2	33	7	0	2.137
3	1	0	3	31	1	1	2	8	1	1	2.004
3	1	0	3	31	1	0	1	0	7	0	4.754
3	1	0	3	31	1	0	1	32	6	0	2.135
3	1	0	3	31	31	1	1	32	6	0	1.368
3	1	0	4	22	14	1	8	9	14	1	2.683
3	1	0	4	22	13	2	14	13	15	0	1.864
3	1	0	4	22	13	0	13	12	19	0	3.764
3	1	0	4	22	18	1	13	7	18	1	2.267
3	1	0	4	22	18	0	18	23	24	0	2.493
3	1	0	4	22	29	2	18	29	13	0	1.522
3	1	0	4	22	29	0	29	35	28	0	1.799
3	1	0	4	22	34	1	29	18	34	0	1.218
3	1	0	4	22	34	0	34	33	4	0	3.139
3	1	0	4	22	35	2	34	35	28	0	0.988
3	1	0	4	22	29	2	35	29	5	1	2.157
3	1	0	4	22	29	0	29	24	28	0	1.518
3	1	0	4	22	23	1	29	34	23	1	1.781
3	1	0	4	22	22	2	23	34	23	0	1.772
3	2	0	2	11	9	0	9	14	3	1	5.811
3	2	0	2	11	9	0	9	15	4	0	3.796
3	2	0	2	11	10	1	9	8	10	1	4.953
3	2	0	2	11	10	0	10	4	16	0	4.33
3	2	0	2	11	11	1	10	4	16	0	1.763
3	2	0	3	34	16	0	16	22	10	0	1.979
3	2	0	3	34	17	2	16	17	15	0	2.005
3	2	0	3	34	17	0	17	12	16	0	2.019
3	2	0	3	34	17	0	17	22	11	0	1.17
3	2	0	3	34	17	0	17	23	6	0	0.947
3	2	0	3	34	17	0	17	16	12	0	0.981
3	2	0	3	34	17	0	17	22	6	0	1.401
3	2	0	3	34	12	1	17	16	12	0	1.299
3	2	0	3	34	12	0	12	18	17	0	1.58
3	2	0	3	34	12	0	12	23	6	0	1.001
3	2	0	3	34	12	0	12	17	18	0	1.187
3	2	0	3	34	6	2	12	6	13	0	1.143
3	2	0	3	34	6	0	6	11	7	0	1.066
3	2	0	3	34	12	1	6	0	12	1	1.596
3	2	0	3	34	6	1	12	18	6	0	2.742
3	2	0	3	34	6	0	6	12	11	0	1.324
3	2	0	3	34	6	0	6	17	1	0	1.219
3	2	0	3	34	11	2	6	11	7	1	1.869
3	2	0	3	34	11	0	11	17	10	0	1.003
3	2	0	3	34	11	0	11	16	0	0	1.307
3	2	0	3	34	6	1	11	10	6	0	2.043
3	2	0	3	34	11	2	6	11	7	1	1.155
3	2	0	3	34	11	0	11	10	6	0	2.513
3	2	0	3	34	5	2	11	5	17	1	1.195
3	2	0	3	34	35	1	5	11	35	1	1.447
3	2	0	3	34	5	2	35	5	34	0	0.657
3	2	0	3	34	5	0	5	11	4	0	2.539
3	2	0	3	34	10	1	5	35	10	0	1.18
3	2	0	3	34	10	0	10	9	16	0	1.379
3	2	0	3	34	11	1	10	4	11	0	2.22
3	2	0	3	34	11	0	11	17	10	0	1.402
3	2	0	3	34	16	1	11	0	16	0	1.109
3	2	0	3	34	22	2	16	22	15	1	1.903
3	2	0	3	34	22	0	22	21	23	0	1.042
3	2	0	3	34	22	0	22	27	17	0	1.338
3	2	0	3	34	21	1	22	23	21	0	1.036
3	2	0	3	34	27	1	21	20	27	1	1.364
3	2	0	3	34	27	0	27	33	21	0	1.012
3	2	0	3	34	22	2	27	22	32	0	1.148
3	2	0	3	34	21	1	22	28	21	0	1.564
3	2	0	3	34	21	0	21	20	22	0	4.42
3	2	0	3	34	26	1	21	16	26	0	1.164
3	2	0	3	34	20	1	26	32	20	0	1.184
3	2	0	3	34	21	2	20	21	19	1	0.857
3	2	0	3	34	20	1	21	27	20	0	1.101
3	2	0	3	34	21	1	20	19	21	1	0.955
3	2	0	3	34	27	1	21	20	27	1	0.493
3	2	0	3	34	21	1	27	33	21	0	0.305
3	2	0	3	34	22	1	21	20	22	1	1.081
3	2	0	3	34	21	1	22	23	21	0	0.179
3	2	0	3	34	20	1	21	27	20	0	0.235
3	2	0	3	34	26	1	20	19	26	1	1.409
3	2	0	3	34	27	2	26	27	25	1	0.97
3	2	0	3	34	33	2	27	33	26	1	1.578
3	2	0	3	34	3	1	33	32	3	0	1.624
3	2	0	3	34	2	2	3	2	4	0	1.471
3	2	0	3	34	1	1	2	8	1	0	3.365
3	2	0	3	34	1	0	1	7	31	0	1.322
3	2	0	3	34	2	2	1	2	0	1	2.704
3	2	0	3	34	1	1	2	8	1	0	1.184
3	2	0	3	34	2	1	1	0	2	1	1.132
3	2	0	3	34	32	1	2	8	32	0	1.571
3	2	0	3	34	2	1	32	31	2	0	2.237
3	2	0	3	34	3	1	2	1	3	1	1.395
3	2	0	3	34	33	2	3	33	9	0	1.635
3	2	0	3	34	3	1	33	32	3	0	1.147
3	2	0	3	34	2	1	3	9	2	0	1.393
3	2	0	3	34	32	1	2	8	32	0	1.922
3	2	0	3	34	2	1	32	31	2	0	1.243
3	2	0	3	34	8	2	2	8	32	0	1.237
3	2	0	3	34	7	1	8	14	7	0	1.322
3	2	0	3	34	8	1	7	6	8	1	1.707
3	2	0	3	34	9	1	8	7	9	0	1.012
3	2	0	3	34	8	1	9	15	8	0	0.977
3	2	0	3	34	7	1	8	14	7	0	1.544
3	2	0	3	34	13	1	7	1	13	0	1.322
3	2	0	3	34	7	1	13	19	7	0	1.283
3	2	0	3	34	6	1	7	8	6	0	0.892
3	2	0	3	34	7	2	6	7	11	1	0.785
3	2	0	3	34	13	2	7	13	1	0	1.779
3	2	0	3	34	12	1	13	19	12	0	1.101
3	2	0	3	34	18	1	12	17	18	1	1.331
3	2	0	3	34	18	0	18	24	23	0	1.787
3	2	0	3	34	29	2	18	29	13	1	1.386
3	2	0	3	34	24	1	29	28	24	0	6.053
3	2	0	3	34	29	2	24	29	25	1	0.698
3	2	0	3	34	24	1	29	28	24	0	0.898
3	2	0	3	34	30	2	24	30	29	0	0.882
3	2	0	3	34	24	1	30	0	24	0	0.796
3	2	0	3	34	24	0	24	29	30	0	1.076
3	2	0	3	34	35	1	24	19	35	1	0.997
3	2	0	3	34	34	1	35	19	35	0	1.106
3	2	0	4	11	19	0	19	24	20	0	3.244
3	2	0	4	11	14	2	19	14	13	1	1.849
3	2	0	4	11	14	0	14	20	15	0	1.508
3	2	0	4	11	14	0	14	8	13	0	1.022
3	2	0	4	11	14	0	14	15	20	0	1.131
3	2	0	4	11	19	1	14	8	19	0	1.652
3	2	0	4	11	19	0	19	25	18	0	1.052
3	2	0	4	11	19	0	19	24	13	0	1.005
3	2	0	4	11	19	0	19	18	25	0	1.201
3	2	0	4	11	14	1	19	24	14	1	1.466
3	2	0	4	11	8	1	14	20	8	0	1.522
3	2	0	4	11	8	0	8	14	2	0	1.387
3	2	0	4	11	8	0	8	9	7	0	1.267
3	2	0	4	11	2	2	8	2	13	0	1.525
3	2	0	4	11	2	0	2	8	1	0	1.682
3	2	0	4	11	32	1	2	7	32	0	2.116
3	2	0	4	11	32	0	32	31	33	0	1.402
3	2	0	4	11	32	0	32	26	2	0	1.267
3	2	0	4	11	32	0	32	31	1	0	1.54
3	2	0	4	11	32	0	32	27	26	0	1.885
3	2	0	4	11	32	0	32	2	1	0	2.209
3	2	0	4	11	27	1	32	26	27	0	1.005
3	2	0	4	11	28	1	27	33	28	0	1.35
3	2	0	4	11	27	1	28	34	27	0	1.295
3	2	0	4	11	27	0	27	26	28	0	1.404
3	2	0	4	11	21	2	27	21	33	1	0.978
3	2	0	4	11	15	1	21	27	15	0	0.852
3	2	0	4	11	21	2	15	21	14	0	0.516
3	2	0	4	11	22	2	21	22	20	0	1.98
3	2	0	4	11	22	0	22	28	16	0	3.27
3	2	0	4	11	22	0	22	21	23	0	1.033
3	2	0	4	11	17	1	22	27	17	1	1.14
3	2	0	4	11	17	0	17	23	16	0	1.307
3	2	0	4	11	11	1	17	23	16	0	1.009
3	3	0	2	27	3	0	3	8	4	1	0.238
3	3	0	2	27	3	0	3	9	2	0	5.412
3	3	0	2	27	3	0	3	8	34	0	2.389
3	3	0	2	27	2	2	3	2	9	0	4.429
3	3	0	2	27	2	0	2	8	32	0	1.598
3	3	0	2	27	2	0	2	7	1	0	0.832
3	3	0	2	27	2	0	2	8	32	0	0.609
3	3	0	2	27	2	0	2	1	7	0	1.131
3	3	0	2	27	8	2	2	8	32	0	1.301
3	3	0	2	27	7	1	8	9	7	0	1.752
3	3	0	2	27	6	1	7	13	6	0	1.3
3	3	0	2	27	11	1	6	7	11	0	1.5
3	3	0	2	27	10	1	11	17	10	0	2.099
3	3	0	2	27	10	0	10	11	9	0	1.332
3	3	0	2	27	10	0	10	15	4	0	1.276
3	3	0	2	27	9	2	10	9	11	0	1.867
3	3	0	2	27	9	0	9	15	3	0	1.3
3	3	0	2	27	9	0	9	14	4	0	0.964
3	3	0	2	27	9	0	9	8	10	0	1.636
3	3	0	2	27	15	1	9	3	15	1	1.307
3	3	0	2	27	15	0	15	21	9	0	0.941
3	3	0	2	27	15	0	15	20	14	0	1.228
3	3	0	2	27	9	2	15	9	10	0	0.716
3	3	0	2	27	9	0	9	3	14	0	1.237
3	3	0	2	27	15	1	9	8	15	1	1.21
3	3	0	2	27	21	1	15	9	21	1	2.044
3	3	0	2	27	27	1	21	9	21	0	1.292
3	3	0	3	26	34	0	34	29	28	0	1.49
3	3	0	3	26	3	1	34	4	3	0	1.21
3	3	0	3	26	33	2	3	33	8	1	0.899
3	3	0	3	26	3	2	33	3	32	0	1.004
3	3	0	3	26	2	1	3	9	2	1	0.748
3	3	0	3	26	1	1	2	8	1	0	1.044
3	3	0	3	26	7	2	1	7	31	0	1.845
3	3	0	3	26	13	1	7	6	13	0	0.875
3	3	0	3	26	12	1	13	14	12	0	0.749
3	3	0	3	26	18	1	12	17	18	1	0.555
3	3	0	3	26	23	2	18	23	24	0	0.228
3	3	0	3	26	17	2	23	17	29	0	0.377
3	3	0	3	26	12	1	17	16	12	0	0.106
3	3	0	3	26	18	1	12	17	18	1	0.325
3	3	0	3	26	24	2	18	24	23	1	0.372
3	3	0	3	26	30	1	24	29	30	0	0.075
3	3	0	3	26	31	1	30	35	31	1	0.419
3	3	0	3	26	31	0	31	1	25	0	1.004
3	3	0	3	26	32	1	31	30	32	0	1.212
3	3	0	3	26	2	2	32	2	31	0	2.019
3	3	0	3	26	1	1	2	8	1	0	1.092
3	3	0	3	26	2	1	1	0	2	0	1.109
3	3	0	3	26	32	2	2	32	8	1	1.386
3	3	0	3	26	2	2	32	2	31	0	1.059
3	3	0	3	26	8	2	2	8	1	0	2.834
3	3	0	3	26	8	0	8	14	2	0	1.235
3	3	0	3	26	7	1	8	9	7	0	0.948
3	3	0	3	26	13	2	7	13	1	0	0.858
3	3	0	3	26	7	1	13	19	7	0	0.843
3	3	0	3	26	13	2	7	13	6	0	1.572
3	3	0	3	26	13	0	13	19	7	0	1.011
3	3	0	3	26	18	1	13	8	18	0	1.092
3	3	0	3	26	23	2	18	23	24	0	0.755
3	3	0	3	26	23	0	23	29	22	0	1.154
3	3	0	3	26	28	2	23	28	12	1	1.18
3	3	0	3	26	28	0	28	27	29	0	1.724
3	3	0	3	26	33	2	28	33	23	0	0.796
3	3	0	3	26	33	0	33	3	27	0	1.05
3	3	0	3	26	32	2	33	32	34	1	1.164
3	3	0	3	26	26	2	32	32	34	0	1.37
3	3	0	4	9	23	0	23	18	22	0	1.154
3	3	0	4	9	29	1	23	17	29	1	0.589
3	3	0	4	9	28	2	29	28	24	0	0.715
3	3	0	4	9	22	1	28	34	22	0	0.594
3	3	0	4	9	22	0	22	21	23	0	0.772
3	3	0	4	9	17	1	22	27	17	0	0.355
3	3	0	4	9	23	2	17	23	11	0	1.138
3	3	0	4	9	17	2	23	17	29	1	1.075
3	3	0	4	9	17	0	17	16	12	0	1.011
3	3	0	4	9	11	2	17	11	23	1	0.571
3	3	0	4	9	11	0	11	17	10	0	1.133
3	3	0	4	9	5	1	11	6	5	0	0.98
3	3	0	4	9	4	2	5	4	0	1	0.81
3	3	0	4	9	4	0	4	10	3	0	0.932
3	3	0	4	9	34	2	4	34	5	0	0.724
3	3	0	4	9	34	0	34	28	4	0	0.809
3	3	0	4	9	33	1	34	3	33	0	1.909
3	3	0	4	9	33	0	33	32	27	1	1.133
3	3	0	4	9	28	2	33	28	2	0	1.269
3	3	0	4	9	22	1	28	34	22	0	3.043
3	3	0	4	9	22	0	22	21	28	0	1.372
3	3	0	4	9	16	1	22	27	16	1	0.714
3	3	0	4	9	22	2	16	22	10	0	0.805
3	3	0	4	9	22	0	22	21	28	0	23.822
3	3	0	4	9	17	1	22	27	17	0	1.186
3	3	0	4	9	23	2	17	23	11	0	0.7
3	3	0	4	9	23	0	23	22	29	0	0.821
3	3	0	4	9	18	1	23	17	18	1	0.915
3	3	0	4	9	24	1	18	23	24	0	0.223
3	3	0	4	9	29	2	24	29	30	0	0.597
3	3	0	4	9	29	0	29	23	35	0	0.804
3	3	0	4	9	28	1	29	34	28	0	0.981
3	3	0	4	9	28	0	28	27	29	0	0.613
3	3	0	4	9	22	2	28	22	34	0	0.516
3	3	0	4	9	21	1	22	23	21	1	0.117
3	3	0	4	9	20	1	21	27	20	0	0.341
3	3	0	4	9	26	2	20	26	14	0	0.18
3	3	0	4	9	25	2	26	25	32	0	0.277
3	3	0	4	9	24	1	25	31	24	0	0.189
3	3	0	4	9	24	0	24	25	29	0	0.355
3	3	0	4	9	35	1	24	19	35	1	0.388
3	3	0	4	9	35	0	35	34	30	0	0.309
3	3	0	4	9	35	0	35	4	24	0	2.323
3	3	0	4	9	35	0	35	5	34	0	1.896
3	3	0	4	9	4	1	35	29	4	1	0.828
3	3	0	4	9	3	2	4	3	10	0	1.269
3	3	0	4	9	9	2	3	3	10	0	0.916
3	4	0	2	18	35	0	35	5	24	0	7.757
3	4	0	2	18	35	0	35	29	4	0	4.971
3	4	0	2	18	35	0	35	34	30	0	1.524
3	4	0	2	18	35	0	35	24	4	0	1.133
3	4	0	2	18	29	1	35	5	29	1	4.287
3	4	0	2	18	29	0	29	28	24	0	1.435
3	4	0	2	18	29	0	29	23	34	0	0.923
3	4	0	2	18	18	2	29	23	34	0	1.901
3	4	0	3	3	30	0	30	5	25	0	2.41
3	4	0	3	3	35	2	30	35	31	1	1.389
3	4	0	3	3	35	0	35	30	34	0	1.411
3	4	0	3	3	35	0	35	29	5	0	1.22
3	4	0	3	3	34	2	35	34	4	1	1.222
3	4	0	3	3	3	2	34	34	4	0	1.17
3	4	0	4	17	3	0	3	8	34	0	1.739
3	4	0	4	17	3	0	3	2	4	0	1.012
3	4	0	4	17	3	0	3	33	8	0	1.966
3	4	0	4	17	3	0	3	9	34	0	2.626
3	4	0	4	17	2	1	3	4	2	1	2.148
3	4	0	4	17	2	0	2	1	8	0	1.147
3	4	0	4	17	33	1	2	7	33	0	2.563
3	4	0	4	17	33	0	33	34	32	0	2.09
3	4	0	4	17	3	1	33	27	3	0	1.722
3	4	0	4	17	3	0	3	9	2	0	1.235
3	4	0	4	17	34	2	3	34	8	1	3.956
3	4	0	4	17	34	0	34	28	4	0	1.578
3	4	0	4	17	35	1	34	33	35	0	1.654
3	4	0	4	17	35	0	35	34	30	0	1.891
3	4	0	4	17	5	1	35	29	5	1	1.836
3	4	0	4	17	11	2	5	11	35	1	1.803
3	4	0	4	17	17	2	11	11	35	0	1.124
3	5	1	2	14	24	0	24	19	30	0	9.645
3	5	1	2	14	24	0	24	29	18	0	1.413
3	5	1	2	14	25	2	24	25	30	0	3.812
3	5	1	2	14	25	0	25	24	26	0	5.638
3	5	1	2	14	25	0	25	30	20	0	2.416
3	5	1	2	14	26	1	25	24	26	0	2.418
3	5	1	2	14	26	0	26	32	20	0	1.506
3	5	1	2	14	26	0	26	27	25	0	1.539
3	5	1	2	14	26	0	26	20	31	0	1.253
3	5	1	2	14	25	1	26	32	25	0	1.565
3	5	1	2	14	25	0	25	24	26	0	1.794
3	5	1	2	14	25	0	25	30	20	0	2.991
3	5	1	2	14	26	2	25	26	24	0	3.801
3	5	1	2	14	32	1	26	25	32	0	2.628
3	5	1	2	14	32	0	32	31	33	0	1.395
3	5	1	2	14	32	0	32	26	2	0	1.581
3	5	1	2	14	1	1	32	31	1	0	1.644
3	5	1	2	14	1	0	1	2	0	0	1.483
3	5	1	2	14	1	0	1	31	7	0	1.38
3	5	1	2	14	1	0	1	0	2	0	3.444
3	5	1	2	14	7	1	1	31	7	1	1.667
3	5	1	2	14	7	0	7	6	13	0	1.548
3	5	1	2	14	7	0	7	2	12	0	2.005
3	5	1	2	14	1	1	7	13	1	0	3.659
3	5	1	2	14	1	0	1	0	7	0	1.669
3	5	1	2	14	2	2	1	2	31	1	1.037
3	5	1	2	14	2	0	2	1	3	0	1.033
3	5	1	2	14	2	0	2	32	7	0	2.108
3	5	1	2	14	8	1	2	1	8	1	1.853
3	5	1	2	14	14	2	8	1	8	0	1.427
3	5	1	3	6	25	0	25	26	30	0	3.171
3	5	1	3	6	25	0	25	31	19	0	2.515
3	5	1	3	6	20	1	25	30	20	0	1.636
3	5	1	3	6	20	0	20	19	21	0	1.354
3	5	1	3	6	20	0	20	14	26	0	2.325
3	5	1	3	6	25	2	20	25	19	1	2.276
3	5	1	3	6	25	0	25	24	31	0	1.298
3	5	1	3	6	25	0	25	30	20	0	19.479
3	5	1	3	6	24	2	25	24	26	0	2.366
3	5	1	3	6	24	0	24	30	29	0	1.614
3	5	1	3	6	24	0	24	19	35	0	2.547
3	5	1	3	6	18	1	24	30	18	1	5.75
3	5	1	3	6	18	0	18	23	24	0	1.56
3	5	1	3	6	18	0	18	12	19	0	2.326
3	5	1	3	6	23	1	18	24	23	0	1.724
3	5	1	3	6	23	0	23	22	18	0	1.795
3	5	1	3	6	29	1	23	17	29	0	4.597
3	5	1	3	6	29	0	29	24	28	0	1.593
3	5	1	3	6	23	1	29	35	23	1	2.045
3	5	1	3	6	23	0	23	22	18	0	1.108
3	5	1	3	6	23	0	23	17	29	0	1.483
3	5	1	3	6	18	1	23	22	18	0	0.877
3	5	1	3	6	18	0	18	23	19	0	1.572
3	5	1	3	6	12	1	18	24	12	1	4.51
3	5	1	3	6	12	0	12	17	13	0	1.073
3	5	1	3	6	7	1	12	23	7	0	1.372
3	5	1	3	6	6	2	7	23	7	0	1.197
3	5	1	4	9	31	0	31	30	25	0	3.498
3	5	1	4	9	31	0	31	1	32	0	2.309
3	5	1	4	9	30	1	31	25	30	1	3.498
3	5	1	4	9	30	0	30	35	0	0	1.811
3	5	1	4	9	30	0	30	24	31	0	1.403
3	5	1	4	9	30	0	30	5	0	0	2.429
3	5	1	4	9	30	0	30	24	35	0	2.51
3	5	1	4	9	5	2	30	5	0	1	1.562
3	5	1	4	9	5	0	5	35	11	0	2.156
3	5	1	4	9	5	0	5	10	30	0	1.425
3	5	1	4	9	11	2	5	11	35	0	1.308
3	5	1	4	9	11	0	11	5	17	0	2.224
3	5	1	4	9	16	1	11	0	16	0	1.648
3	5	1	4	9	16	0	16	22	10	0	2.77
3	5	1	4	9	16	0	16	15	21	0	1.716
3	5	1	4	9	16	0	16	22	10	0	1.009
3	5	1	4	9	15	2	16	15	21	1	0.651
3	5	1	4	9	9	1	15	15	21	0	1.213
3	6	1	2	28	33	2	32	33	1	1	6.787
3	6	1	2	28	33	0	33	32	34	0	1.859
3	6	1	2	28	33	0	33	3	27	0	1.513
3	6	1	2	28	33	0	33	2	32	1	1.144
3	6	1	2	28	33	0	33	3	27	0	2.336
3	6	1	2	28	32	1	33	2	32	0	3.339
3	6	1	2	28	32	0	32	26	31	0	2.491
3	6	1	2	28	32	0	32	2	1	0	2.828
3	6	1	2	28	32	0	32	31	33	0	2.223
3	6	1	2	28	1	2	32	1	27	0	2.693
3	6	1	2	28	1	0	1	0	2	0	2.081
3	6	1	2	28	6	1	1	31	6	0	1.315
3	6	1	2	28	6	0	6	12	0	0	1.473
3	6	1	2	28	17	1	6	1	17	1	4.804
3	6	1	2	28	17	0	17	23	11	0	3.378
3	6	1	2	28	17	0	17	16	22	0	2.428
3	6	1	2	28	23	2	17	23	11	1	1.539
3	6	1	2	28	22	1	23	29	22	0	2.147
3	6	1	2	28	22	0	22	21	23	0	1.436
3	6	1	2	28	22	0	22	16	27	0	0.954
3	6	1	2	28	28	2	22	16	27	0	1.56
3	6	1	3	29	8	0	8	9	3	0	18.23
3	6	1	3	29	14	1	8	2	14	0	1.669
3	6	1	3	29	14	0	14	13	15	0	2.431
3	6	1	3	29	14	0	14	8	19	0	2.286
3	6	1	3	29	20	2	14	20	9	0	2.436
3	6	1	3	29	20	0	20	19	21	0	1.524
3	6	1	3	29	20	0	20	14	26	0	1.608
3	6	1	3	29	21	2	20	21	19	0	1.209
3	6	1	3	29	21	0	21	20	22	0	1.081
3	6	1	3	29	21	0	21	15	26	0	1.248
3	6	1	3	29	21	0	21	20	27	0	2.054
3	6	1	3	29	22	2	21	22	15	1	4.016
3	6	1	3	29	22	0	22	21	23	0	1.198
3	6	1	3	29	22	0	22	16	27	0	1.475
3	6	1	3	29	28	1	22	21	28	1	2.108
3	6	1	3	29	28	0	28	22	34	0	1.459
3	6	1	3	29	29	1	28	22	34	0	1.154
3	6	1	4	11	33	0	33	32	2	0	1.739
3	6	1	4	11	33	0	33	27	3	0	2.645
3	6	1	4	11	33	0	33	32	34	0	2.178
3	6	1	4	11	33	0	33	27	3	0	1.492
3	6	1	4	11	33	0	33	2	28	0	0.92
3	6	1	4	11	3	1	33	32	3	1	1.033
3	6	1	4	11	4	1	3	2	4	1	1.638
3	6	1	4	11	4	0	4	3	5	0	0.959
3	6	1	4	11	4	0	4	34	9	0	1.092
3	6	1	4	11	10	2	4	10	35	1	1.122
3	6	1	4	11	11	1	10	10	35	0	2.252
3	7	1	2	16	28	0	28	34	27	0	3.538
3	7	1	2	16	28	0	28	22	33	0	2.946
3	7	1	2	16	28	0	28	34	23	0	1.692
3	7	1	2	16	27	1	28	22	27	0	3.116
3	7	1	2	16	27	0	27	26	28	0	3.379
3	7	1	2	16	21	2	27	21	33	1	2.827
3	7	1	2	16	21	0	21	27	15	0	1.796
3	7	1	2	16	21	0	21	22	20	0	2.222
3	7	1	2	16	16	2	21	22	20	0	1.563
3	7	1	3	24	13	1	8	2	13	1	3.939
3	7	1	3	24	13	0	13	12	14	0	1.42
3	7	1	3	24	13	0	13	18	8	0	2.642
3	7	1	3	24	7	1	13	19	7	0	2.228
3	7	1	3	24	7	0	7	13	1	0	1.64
3	7	1	3	24	12	2	7	12	6	1	3.283
3	7	1	3	24	12	0	12	17	18	0	1.09
3	7	1	3	24	12	0	12	23	6	0	2.971
3	7	1	3	24	17	2	12	17	18	0	2.468
3	7	1	3	24	17	0	17	16	12	0	1.082
3	7	1	3	24	17	0	17	11	23	0	1.475
3	7	1	3	24	17	0	17	22	16	0	1.622
3	7	1	3	24	17	0	17	23	12	0	2.951
3	7	1	3	24	11	2	17	11	22	0	0.995
3	7	1	3	24	11	0	11	10	17	0	0.972
3	7	1	3	24	5	2	11	5	6	1	1.502
3	7	1	3	24	5	0	5	11	4	0	0.868
3	7	1	3	24	30	1	5	10	30	1	1.453
3	7	1	3	24	24	1	30	10	30	0	1.107
3	7	1	4	35	7	0	7	1	8	0	6.291
3	7	1	4	35	2	1	7	12	2	1	1.67
3	7	1	4	35	3	1	2	1	3	1	2.685
3	7	1	4	35	3	0	3	4	2	0	1.059
3	7	1	4	35	3	0	3	34	8	0	1.036
3	7	1	4	35	33	1	3	9	33	0	1.684
3	7	1	4	35	33	0	33	34	32	0	1.485
3	7	1	4	35	33	0	33	2	27	1	1.356
3	7	1	4	35	3	2	33	3	28	0	2.74
3	7	1	4	35	9	2	3	9	2	0	1.986
3	7	1	4	35	9	0	9	10	8	0	1.169
3	7	1	4	35	9	0	9	14	4	0	1.244
3	7	1	4	35	9	0	9	15	8	1	1.086
3	7	1	4	35	9	0	9	14	3	0	1.643
3	7	1	4	35	15	1	9	8	15	0	2.171
3	7	1	4	35	15	0	15	21	9	0	1.627
3	7	1	4	35	15	0	15	14	16	0	1.548
3	7	1	4	35	10	1	15	20	10	1	3.022
3	7	1	4	35	10	0	10	9	11	0	1.072
3	7	1	4	35	10	0	10	4	15	0	1.02
3	7	1	4	35	10	0	10	11	9	0	1.051
3	7	1	4	35	10	0	10	15	5	0	0.964
3	7	1	4	35	10	0	10	9	16	0	1.116
3	7	1	4	35	4	2	10	4	11	1	0.783
3	7	1	4	35	4	0	4	3	5	0	0.947
3	7	1	4	35	34	1	4	10	34	0	1.155
3	7	1	4	35	34	0	34	4	28	0	1.435
3	7	1	4	35	35	1	34	4	28	0	1.22
3	8	1	2	21	9	0	9	10	15	0	7.086
3	8	1	2	21	9	0	9	3	8	1	2.31
3	8	1	2	21	15	1	9	14	15	1	5.842
3	8	1	2	21	15	0	15	20	9	0	3.87
3	8	1	2	21	14	1	15	16	14	0	5.018
3	8	1	2	21	20	2	14	20	13	1	2.219
3	8	1	2	21	20	0	20	26	14	0	1.819
3	8	1	2	21	19	1	20	21	19	0	3.236
3	8	1	2	21	19	0	19	13	25	0	2.258
3	8	1	2	21	18	2	19	18	20	0	1.712
3	8	1	2	21	18	0	18	24	12	0	2.3
3	8	1	2	21	18	0	18	23	19	0	1.167
3	8	1	2	21	24	1	18	12	24	0	1.605
3	8	1	2	21	24	0	24	30	18	0	0.925
3	8	1	2	21	24	0	24	29	35	0	0.843
3	8	1	2	21	24	0	24	30	18	0	1.436
3	8	1	2	21	24	0	24	29	25	0	1.595
3	8	1	2	21	35	2	24	35	18	0	2.092
3	8	1	2	21	5	2	35	5	29	1	1.34
3	8	1	2	21	5	0	5	4	11	0	1.427
3	8	1	2	21	10	1	5	30	10	1	1.693
3	8	1	2	21	10	0	10	9	11	0	1.643
3	8	1	2	21	4	2	10	4	15	0	2.012
3	8	1	2	21	4	0	4	3	5	0	1.241
3	8	1	2	21	34	2	4	34	9	0	1.108
3	8	1	2	21	33	2	34	33	4	1	1.38
3	8	1	2	21	33	0	33	34	32	0	5.259
3	8	1	2	21	33	0	33	27	3	0	1.296
3	8	1	2	21	32	2	33	32	34	0	1.33
3	8	1	2	21	32	0	32	31	33	0	1.436
3	8	1	2	21	32	0	32	1	27	0	1.213
3	8	1	2	21	31	2	32	31	2	0	2.38
3	8	1	2	21	30	2	31	30	1	0	1.508
3	8	1	2	21	30	0	30	35	31	0	1.708
3	8	1	2	21	0	1	30	24	0	0	3.252
3	8	1	2	21	1	1	0	5	1	0	1.363
3	8	1	2	21	1	0	1	7	31	0	1.668
3	8	1	2	21	6	2	1	6	0	0	1.437
3	8	1	2	21	6	0	6	11	12	0	2.284
3	8	1	2	21	6	0	6	0	7	0	2.02
3	8	1	2	21	12	1	6	11	12	0	0.764
3	8	1	2	21	12	0	12	18	17	0	1.06
3	8	1	2	21	12	0	12	7	23	0	1.211
3	8	1	2	21	12	0	12	18	6	0	1.231
3	8	1	2	21	13	2	12	13	17	0	1.291
3	8	1	2	21	13	0	13	7	19	0	1.325
3	8	1	2	21	13	0	13	18	12	0	1.341
3	8	1	2	21	7	2	13	7	19	0	1.436
3	8	1	2	21	7	0	7	13	6	0	1.621
3	8	1	2	21	2	2	7	2	12	1	5.391
3	8	1	2	21	2	0	2	8	32	0	1.867
3	8	1	2	21	7	1	2	1	7	0	1.25
3	8	1	2	21	6	2	7	6	13	1	1.029
3	8	1	2	21	6	0	6	11	12	0	0.946
3	8	1	2	21	0	2	6	0	7	0	0.764
3	8	1	2	21	5	1	0	1	5	0	1.068
3	8	1	2	21	5	0	5	11	4	0	0.723
3	8	1	2	21	10	2	5	10	30	1	5.117
3	8	1	2	21	10	0	10	9	11	0	1.169
3	8	1	2	21	10	0	10	4	16	0	1.06
3	8	1	2	21	9	2	10	9	11	0	1.7
3	8	1	2	21	9	0	9	15	3	0	0.978
3	8	1	2	21	14	1	9	8	14	0	1.337
3	8	1	2	21	14	0	14	20	19	0	1.015
3	8	1	2	21	14	0	14	8	9	0	1.092
3	8	1	2	21	20	2	14	20	13	1	1.677
3	8	1	2	21	26	2	20	26	14	0	1.281
3	8	1	2	21	27	1	26	25	27	0	1.38
3	8	1	2	21	33	2	27	33	26	0	1.311
3	8	1	2	21	33	0	33	32	3	0	1.881
3	8	1	2	21	33	0	33	34	27	0	1.572
3	8	1	2	21	3	2	33	3	32	0	1.236
3	8	1	2	21	3	0	3	2	4	0	1.058
3	8	1	2	21	8	1	3	34	8	0	1.795
3	8	1	2	21	7	1	8	14	7	0	2.484
3	8	1	2	21	7	0	7	6	8	0	2.125
3	8	1	2	21	1	2	7	1	12	1	4.293
3	8	1	2	21	1	0	1	0	2	0	1.075
3	8	1	2	21	6	2	1	6	31	0	1.108
3	8	1	2	21	6	0	6	7	11	0	2.074
3	8	1	2	21	6	0	6	0	12	0	1.548
3	8	1	2	21	11	2	6	11	7	1	1.452
3	8	1	2	21	11	0	11	10	6	0	1.276
3	8	1	2	21	17	1	11	5	17	0	1.725
3	8	1	2	21	23	1	17	16	23	0	1.753
3	8	1	2	21	22	1	23	18	22	1	1.628
3	8	1	2	21	22	0	22	28	16	0	0.923
3	8	1	2	21	21	2	22	28	16	0	0.997
3	8	1	3	20	1	0	1	31	7	0	3.027
3	8	1	3	20	6	1	1	0	6	0	2.345
3	8	1	3	20	7	1	6	11	7	1	2.227
3	8	1	3	20	7	0	7	6	8	0	1.556
3	8	1	3	20	7	0	7	1	13	0	1.38
3	8	1	3	20	2	1	7	12	2	0	2.692
3	8	1	3	20	2	0	2	1	3	0	1.884
3	8	1	3	20	2	0	2	32	8	0	1.444
3	8	1	3	20	1	2	2	1	3	0	1.61
3	8	1	3	20	1	0	1	0	2	0	1.796
3	8	1	3	20	6	1	1	32	6	0	1.213
3	8	1	3	20	7	2	6	7	11	1	2.381
3	8	1	3	20	8	1	7	6	8	1	1.385
3	8	1	3	20	8	0	8	14	2	0	1.492
3	8	1	3	20	8	0	8	13	7	0	1.373
3	8	1	3	20	14	2	8	14	9	1	1.467
3	8	1	3	20	20	2	14	14	9	0	1.212
3	8	1	4	15	29	0	29	34	35	0	2.228
3	8	1	4	15	29	0	29	18	23	0	1.89
3	8	1	4	15	35	2	29	35	34	1	2.429
3	8	1	4	15	35	0	35	29	4	0	1.884
3	8	1	4	15	35	0	35	5	34	0	1.433
3	8	1	4	15	4	2	35	4	24	1	0.579
3	8	1	4	15	10	1	4	3	10	1	1.773
3	8	1	4	15	10	0	10	16	4	0	0.856
3	8	1	4	15	15	2	10	16	4	0	1.693
4	1	0	2	13	10	2	9	10	15	0	34.531
4	1	0	2	13	16	1	10	9	16	0	8.83
4	1	0	2	13	22	2	16	22	15	0	11.759
4	1	0	2	13	23	1	22	21	23	1	6.025
4	1	0	2	13	23	0	23	22	29	0	8.548
4	1	0	2	13	12	1	23	28	12	1	3.29
4	1	0	2	13	17	1	12	18	17	0	13.835
4	1	0	2	13	11	1	17	23	11	0	6.874
4	1	0	2	13	17	1	11	10	17	1	3.255
4	1	0	2	13	12	1	17	16	12	1	5.45
4	1	0	2	13	17	2	12	17	18	0	5.709
4	1	0	2	13	16	2	17	16	23	0	5.056
4	1	0	2	13	16	0	16	15	22	0	4.73
4	1	0	2	13	11	1	16	21	11	0	3.01
4	1	0	2	13	10	2	11	10	6	0	4.171
4	1	0	2	13	16	2	10	16	9	0	6.691
4	1	0	2	13	22	1	16	15	22	0	4.896
4	1	0	2	13	28	2	22	28	16	0	4.111
4	1	0	2	13	34	2	28	34	27	0	3.628
4	1	0	2	13	4	2	34	4	28	0	24.664
4	1	0	2	13	4	0	4	10	3	0	4.003
4	1	0	2	13	9	1	4	35	9	1	2.967
4	1	0	2	13	8	2	9	8	10	1	2.026
4	1	0	2	13	7	2	8	7	9	0	3.028
4	1	0	2	13	13	2	7	7	9	0	6.539
4	1	0	3	15	18	1	12	6	18	0	7.107
4	1	0	3	15	24	2	18	24	12	0	7.079
4	1	0	3	15	18	1	24	30	18	0	4.45
4	1	0	3	15	23	2	18	23	19	0	2.778
4	1	0	3	15	29	2	23	29	22	0	3.801
4	1	0	3	15	35	2	29	35	23	1	4.596
4	1	0	3	15	30	1	35	34	30	0	3.245
4	1	0	3	15	35	2	30	35	31	0	5.644
4	1	0	3	15	5	2	35	5	29	1	2.212
4	1	0	3	15	35	1	5	11	35	0	1.954
4	1	0	3	15	30	2	35	30	34	0	2.329
4	1	0	3	15	35	1	30	31	35	0	1.668
4	1	0	3	15	5	2	35	5	29	1	2.122
4	1	0	3	15	4	1	5	11	4	0	4.812
4	1	0	3	15	10	1	4	3	10	1	2.587
4	1	0	3	15	16	1	10	4	16	0	3.859
4	1	0	3	15	15	2	16	4	16	0	3.78
4	1	0	4	1	14	1	15	21	14	1	11.874
4	1	0	4	1	20	1	14	13	20	0	4.305
4	1	0	4	1	19	2	20	19	21	0	3.375
4	1	0	4	1	25	2	19	25	18	1	1.974
4	1	0	4	1	24	1	25	31	24	0	2.196
4	1	0	4	1	30	2	24	30	29	1	3.441
4	1	0	4	1	35	2	30	35	31	0	2.467
4	1	0	4	1	5	2	35	5	34	1	1.826
4	1	0	4	1	35	1	5	11	35	0	4.756
4	1	0	4	1	29	1	35	5	29	0	3.159
4	1	0	4	1	24	1	29	28	24	1	4.62
4	1	0	4	1	25	1	24	29	25	1	3.052
4	1	0	4	1	31	2	25	31	19	1	2.345
4	1	0	4	1	32	1	31	30	32	0	3.915
4	1	0	4	1	31	2	32	31	2	0	2.307
4	1	0	4	1	1	1	31	31	2	0	3.701
4	2	0	2	13	25	0	25	20	30	0	13.036
4	2	0	2	13	24	1	25	26	24	0	13.303
4	2	0	2	13	25	2	24	25	29	0	12.976
4	2	0	2	13	24	2	25	24	31	0	5.28
4	2	0	2	13	29	1	24	30	29	0	6.621
4	2	0	2	13	28	2	29	28	35	0	4.804
4	2	0	2	13	34	2	28	34	27	0	3.172
4	2	0	2	13	33	2	34	33	35	0	4.692
4	2	0	2	13	27	1	33	3	27	0	3.491
4	2	0	2	13	28	2	27	28	26	1	2.532
4	2	0	2	13	22	1	28	34	22	0	3.057
4	2	0	2	13	23	2	22	23	21	1	3.219
4	2	0	2	13	23	0	23	29	17	0	6.609
4	2	0	2	13	12	1	23	28	12	1	4.515
4	2	0	2	13	18	2	12	18	17	0	2.036
4	2	0	2	13	12	2	18	12	24	0	3.653
4	2	0	2	13	18	1	12	17	18	0	3.475
4	2	0	2	13	23	2	18	23	19	0	3.949
4	2	0	2	13	29	2	23	29	22	0	3.687
4	2	0	2	13	28	2	29	28	35	0	6.614
4	2	0	2	13	29	1	28	27	29	1	1.778
4	2	0	2	13	28	2	29	28	24	0	1.196
4	2	0	2	13	29	1	28	27	29	1	2.075
4	2	0	2	13	28	2	29	28	24	0	1.356
4	2	0	2	13	27	1	28	34	27	0	2.027
4	2	0	2	13	33	1	27	26	33	1	1.769
4	2	0	2	13	27	2	33	27	3	0	1.443
4	2	0	2	13	33	1	27	26	33	1	1.66
4	2	0	2	13	3	1	33	32	3	1	4.14
4	2	0	2	13	9	1	3	2	9	0	5.092
4	2	0	2	13	10	2	9	10	8	0	1.73
4	2	0	2	13	4	2	10	4	16	0	5.372
4	2	0	2	13	5	1	4	3	5	0	2.146
4	2	0	2	13	4	2	5	4	11	1	1.084
4	2	0	2	13	10	1	4	34	10	0	1.882
4	2	0	2	13	9	1	10	16	9	1	1.69
4	2	0	2	13	8	1	9	15	8	1	1.905
4	2	0	2	13	14	2	8	14	2	0	5.478
4	2	0	2	13	8	1	14	20	8	0	1.875
4	2	0	2	13	7	2	8	7	14	0	2.51
4	2	0	2	13	6	1	7	13	6	0	1.596
4	2	0	2	13	11	2	6	11	12	0	4.351
4	2	0	2	13	5	1	11	17	5	0	2.559
4	2	0	2	13	4	2	5	4	0	1	1.394
4	2	0	2	13	5	1	4	3	5	0	1.051
4	2	0	2	13	4	2	5	4	11	1	0.755
4	2	0	2	13	5	1	4	3	5	0	1.053
4	2	0	2	13	4	2	5	4	11	1	1.044
4	2	0	2	13	5	1	4	3	5	0	0.971
4	2	0	2	13	35	1	5	11	35	1	2.347
4	2	0	2	13	5	2	35	5	34	0	1.297
4	2	0	2	13	35	1	5	11	35	1	1.003
4	2	0	2	13	30	1	35	34	30	0	2.403
4	2	0	2	13	35	2	30	35	31	0	3.147
4	2	0	2	13	30	2	35	30	34	0	1.194
4	2	0	2	13	35	1	30	31	35	0	1.611
4	2	0	2	13	5	2	35	5	34	0	0.955
4	2	0	2	13	35	1	5	11	35	1	0.772
4	2	0	2	13	30	1	35	34	30	0	1.06
4	2	0	2	13	35	1	30	0	35	0	1.101
4	2	0	2	13	5	1	35	29	5	0	1.629
4	2	0	2	13	11	2	5	11	4	1	2.972
4	2	0	2	13	6	1	11	10	6	1	1.027
4	2	0	2	13	11	2	6	11	7	0	1.827
4	2	0	2	13	5	1	11	17	5	0	1.642
4	2	0	2	13	0	2	5	0	4	1	3.99
4	2	0	2	13	6	2	0	6	30	1	2.043
4	2	0	2	13	11	2	6	11	7	0	2.241
4	2	0	2	13	6	1	11	10	6	1	1.25
4	2	0	2	13	0	2	6	0	12	0	1.388
4	2	0	2	13	5	2	0	5	1	0	3.596
4	2	0	2	13	11	1	5	4	11	1	1.052
4	2	0	2	13	6	1	11	10	6	1	1.875
4	2	0	2	13	11	1	6	7	11	0	1.347
4	2	0	2	13	6	2	11	6	10	1	1.034
4	2	0	2	13	11	2	6	11	7	0	1.715
4	2	0	2	13	11	0	11	10	17	0	5.956
4	2	0	2	13	0	1	11	16	0	0	4.725
4	2	0	2	13	30	1	0	6	30	0	2.083
4	2	0	2	13	35	1	30	0	35	0	1.02
4	2	0	2	13	5	2	35	5	34	0	1.148
4	2	0	2	13	0	1	5	4	0	1	2.091
4	2	0	2	13	5	2	0	5	1	0	1.532
4	2	0	2	13	11	2	5	11	4	1	1.651
4	2	0	2	13	6	1	11	10	6	1	1.453
4	2	0	2	13	11	1	6	12	11	0	1.1
4	2	0	2	13	6	1	11	10	6	1	0.787
4	2	0	2	13	11	2	6	11	7	0	1.033
4	2	0	2	13	5	1	11	17	5	0	1.33
4	2	0	2	13	0	2	5	0	4	1	1.045
4	2	0	2	13	5	1	0	6	5	0	0.739
4	2	0	2	13	11	2	5	11	4	1	1.046
4	2	0	2	13	6	1	11	10	6	1	2.076
4	2	0	2	13	11	1	6	12	11	0	1.004
4	2	0	2	13	5	1	11	17	5	0	1.01
4	2	0	2	13	35	2	5	35	11	1	1.452
4	2	0	2	13	5	1	35	34	5	0	0.867
4	2	0	2	13	11	1	5	4	11	1	2.124
4	2	0	2	13	6	1	11	10	6	1	1.876
4	2	0	2	13	11	1	6	12	11	0	1.045
4	2	0	2	13	6	1	11	10	6	1	0.706
4	2	0	2	13	11	2	6	11	7	0	1.299
4	2	0	2	13	5	1	11	17	5	0	0.835
4	2	0	2	13	0	1	5	4	0	1	3.805
4	2	0	2	13	5	1	0	6	5	0	0.933
4	2	0	2	13	0	1	5	4	0	1	0.749
4	2	0	2	13	5	2	0	5	1	0	0.804
4	2	0	2	13	0	2	5	0	4	1	1.372
4	2	0	2	13	5	1	0	6	5	0	0.949
4	2	0	2	13	35	1	5	11	35	1	1.187
4	2	0	2	13	5	2	35	5	29	0	0.914
4	2	0	2	13	35	1	5	11	35	1	0.741
4	2	0	2	13	5	2	35	5	29	0	0.915
4	2	0	2	13	11	2	5	11	4	1	3.575
4	2	0	2	13	5	1	11	17	5	0	0.82
4	2	0	2	13	0	2	5	0	4	1	1.452
4	2	0	2	13	5	2	0	5	1	0	1.884
4	2	0	2	13	35	1	5	11	35	1	0.935
4	2	0	2	13	30	1	35	34	30	0	0.95
4	2	0	2	13	35	1	30	0	35	0	0.931
4	2	0	2	13	5	2	35	5	29	0	0.979
4	2	0	2	13	35	1	5	11	35	1	0.954
4	2	0	2	13	30	2	35	30	34	0	0.869
4	2	0	2	13	35	2	30	35	31	0	0.909
4	2	0	2	13	30	2	35	30	34	0	0.819
4	2	0	2	13	35	2	30	35	0	0	1.475
4	2	0	2	13	5	2	35	5	29	0	1.043
4	2	0	2	13	35	2	5	35	11	1	0.9
4	2	0	2	13	5	1	35	34	5	0	0.884
4	2	0	2	13	35	1	5	11	35	1	0.859
4	2	0	2	13	5	1	35	34	5	0	0.804
4	2	0	2	13	4	2	5	4	11	1	0.796
4	2	0	2	13	5	1	4	3	5	0	5.981
4	2	0	2	13	4	2	5	4	0	1	1.219
4	2	0	2	13	3	2	4	3	10	1	2.401
4	2	0	2	13	9	2	3	9	33	0	2.779
4	2	0	2	13	8	1	9	10	8	1	3.516
4	2	0	2	13	2	2	8	2	14	0	2.611
4	2	0	2	13	8	2	2	8	1	1	6.367
4	2	0	2	13	7	2	8	7	9	0	1.813
4	2	0	2	13	8	1	7	6	8	0	5.979
4	2	0	2	13	7	2	8	7	9	0	1.489
4	2	0	2	13	13	1	7	7	9	0	3.472
4	2	0	3	25	22	0	22	16	23	0	7.074
4	2	0	3	25	28	2	22	28	27	0	11.211
4	2	0	3	25	22	1	28	34	22	0	6.562
4	2	0	3	25	21	2	22	21	23	1	2.867
4	2	0	3	25	20	2	21	20	27	1	1.677
4	2	0	3	25	14	1	20	26	14	0	3.337
4	2	0	3	25	20	2	14	20	8	1	4.594
4	2	0	3	25	26	1	20	14	26	0	1.132
4	2	0	3	25	25	2	26	14	26	0	4.213
4	2	0	4	19	27	1	33	34	27	1	3.922
4	2	0	4	19	33	2	27	33	21	0	1.348
4	2	0	4	19	32	1	33	34	32	1	2.337
4	2	0	4	19	31	1	32	2	31	1	2.237
4	2	0	4	19	30	2	31	30	32	0	1.795
4	2	0	4	19	35	2	30	35	31	0	1.132
4	2	0	4	19	30	1	35	34	30	0	1.188
4	2	0	4	19	35	1	30	0	35	0	2.604
4	2	0	4	19	5	2	35	5	34	0	4.396
4	2	0	4	19	11	2	5	11	35	0	2.722
4	2	0	4	19	5	1	11	17	5	1	1.332
4	2	0	4	19	11	2	5	11	4	0	0.86
4	2	0	4	19	17	1	11	10	17	1	4.612
4	2	0	4	19	23	2	17	23	11	1	3.059
4	2	0	4	19	18	1	23	22	18	1	2.5
4	2	0	4	19	24	2	18	24	12	0	4.68
4	2	0	4	19	18	1	24	30	18	0	1.989
4	2	0	4	19	23	1	18	19	23	0	2.948
4	2	0	4	19	29	2	23	29	17	0	1.97
4	2	0	4	19	28	2	29	28	35	0	2.459
4	2	0	4	19	34	2	28	34	22	0	1.937
4	2	0	4	19	33	1	34	4	33	0	1.529
4	2	0	4	19	3	1	33	32	3	1	2.043
4	2	0	4	19	33	2	3	33	9	0	2.212
4	2	0	4	19	32	2	33	32	3	1	2.8
4	2	0	4	19	2	2	32	2	26	0	2.915
4	2	0	4	19	1	2	2	1	3	0	2.699
4	2	0	4	19	0	2	1	0	2	0	2.929
4	2	0	4	19	30	1	0	6	30	1	2.729
4	2	0	4	19	35	1	30	31	35	0	2.867
4	2	0	4	19	30	1	35	34	30	0	2.117
4	2	0	4	19	0	1	30	35	0	0	1.968
4	2	0	4	19	5	1	0	1	5	0	2.462
4	2	0	4	19	11	2	5	11	35	0	1.977
4	2	0	4	19	5	1	11	17	5	1	0.901
4	2	0	4	19	11	2	5	11	4	0	0.988
4	2	0	4	19	17	1	11	5	17	1	1.707
4	2	0	4	19	16	2	17	16	23	0	1.692
4	2	0	4	19	15	2	16	15	17	1	1.756
4	2	0	4	19	21	2	15	21	14	0	2.26
4	2	0	4	19	22	1	21	20	22	0	1.45
4	2	0	4	19	28	1	22	21	28	0	2.124
4	2	0	4	19	22	1	28	34	22	0	1.726
4	2	0	4	19	21	2	22	21	23	1	1.539
4	2	0	4	19	27	1	21	20	27	0	4.194
4	2	0	4	19	33	2	27	33	26	0	3.317
4	2	0	4	19	3	1	33	32	3	1	1.699
4	2	0	4	19	33	1	3	9	33	0	1.492
4	2	0	4	19	32	1	33	34	32	1	1.34
4	2	0	4	19	33	1	32	31	33	0	1.985
4	2	0	4	19	27	2	33	27	3	1	1.411
4	2	0	4	19	33	2	27	33	21	0	1.845
4	2	0	4	19	34	2	33	34	32	1	3.315
4	2	0	4	19	33	2	34	33	35	0	3.651
4	2	0	4	19	32	1	33	3	32	1	1.948
4	2	0	4	19	26	1	32	2	26	1	4.804
4	2	0	4	19	25	2	26	25	27	1	1.935
4	2	0	4	19	24	2	25	24	31	0	2.052
4	2	0	4	19	30	1	24	29	30	0	2.365
4	2	0	4	19	31	1	30	35	31	0	2.661
4	2	0	4	19	1	1	31	30	1	0	2.252
4	2	0	4	19	0	2	1	0	2	0	1.892
4	2	0	4	19	6	2	0	6	30	0	2.3
4	2	0	4	19	11	2	6	11	7	0	1.996
4	2	0	4	19	10	2	11	10	6	1	2.179
4	2	0	4	19	4	1	10	16	4	0	2.676
4	2	0	4	19	5	1	4	3	5	0	2.642
4	2	0	4	19	0	2	5	0	4	0	0.997
4	2	0	4	19	6	2	0	6	5	0	5.172
4	2	0	4	19	7	2	6	7	11	1	3.165
4	2	0	4	19	8	1	7	6	8	0	3.194
4	2	0	4	19	7	2	8	7	9	0	1.533
4	2	0	4	19	8	2	7	8	6	0	1.956
4	2	0	4	19	14	1	8	2	14	1	3.024
4	2	0	4	19	8	1	14	20	8	0	1.428
4	2	0	4	19	7	1	8	14	7	0	1.475
4	2	0	4	19	13	2	7	13	1	1	2.779
4	2	0	4	19	19	2	13	13	1	0	2.007
4	3	0	2	15	17	0	17	16	22	0	11.518
4	3	0	2	15	12	1	17	23	12	0	13.26
4	3	0	2	15	18	2	12	18	17	0	4.29
4	3	0	2	15	24	2	18	24	12	0	2.283
4	3	0	2	15	30	2	24	30	18	0	2.389
4	3	0	2	15	24	1	30	0	24	0	1.628
4	3	0	2	15	29	2	24	29	30	0	2.515
4	3	0	2	15	28	2	29	28	35	1	5.285
4	3	0	2	15	27	2	28	27	29	1	3.572
4	3	0	2	15	33	1	27	21	33	0	1.993
4	3	0	2	15	34	1	33	32	34	0	2.628
4	3	0	2	15	4	2	34	4	33	1	1.915
4	3	0	2	15	10	2	4	10	3	1	1.964
4	3	0	2	15	11	1	10	9	11	0	3.999
4	3	0	2	15	5	1	11	17	5	0	1.526
4	3	0	2	15	4	2	5	4	0	0	8.757
4	3	0	2	15	10	1	4	34	10	1	1.994
4	3	0	2	15	16	2	10	16	4	0	2.596
4	3	0	2	15	17	2	16	17	15	0	1.989
4	3	0	2	15	23	1	17	16	23	0	1.396
4	3	0	2	15	17	1	23	29	17	1	1.46
4	3	0	2	15	16	2	17	16	23	1	3.748
4	3	0	2	15	10	1	16	22	10	0	2.394
4	3	0	2	15	11	1	10	9	11	0	2.045
4	3	0	2	15	5	1	11	17	5	0	1.283
4	3	0	2	15	4	2	5	4	0	0	1.996
4	3	0	2	15	10	2	4	10	3	1	1.164
4	3	0	2	15	9	2	10	9	16	0	3.976
4	3	0	2	15	15	2	9	9	16	0	3.507
4	3	0	3	4	12	1	13	7	12	0	2.076
4	3	0	3	4	18	1	12	17	18	1	3.316
4	3	0	3	4	23	1	18	19	23	0	2.411
4	3	0	3	4	18	1	23	22	18	0	3.011
4	3	0	3	4	12	2	18	12	24	0	1.06
4	3	0	3	4	13	1	12	17	13	1	2.445
4	3	0	3	4	7	1	13	19	7	0	2.904
4	3	0	3	4	6	2	7	6	13	0	1.846
4	3	0	3	4	12	2	6	12	11	0	2.299
4	3	0	3	4	13	1	12	17	13	1	2.141
4	3	0	3	4	12	2	13	12	14	0	2.357
4	3	0	3	4	17	2	12	17	18	1	2.708
4	3	0	3	4	12	2	17	12	16	0	1.642
4	3	0	3	4	6	1	12	18	6	1	1.94
4	3	0	3	4	12	2	6	12	0	0	2.739
4	3	0	3	4	18	1	12	6	18	1	1.724
4	3	0	3	4	24	2	18	24	12	1	2.044
4	3	0	3	4	29	2	24	29	25	0	3.098
4	3	0	3	4	23	2	29	23	35	0	2.981
4	3	0	3	4	17	1	23	29	17	0	2.387
4	3	0	3	4	11	2	17	11	23	1	2.5
4	3	0	3	4	10	2	11	10	6	1	2.036
4	3	0	3	4	11	1	10	9	11	0	2.803
4	3	0	3	4	5	1	11	17	5	1	1.172
4	3	0	3	4	11	2	5	11	35	0	2.473
4	3	0	3	4	5	1	11	17	5	1	1.301
4	3	0	3	4	4	2	5	17	5	0	1.621
4	3	0	4	5	12	1	13	14	12	1	5.091
4	3	0	4	5	18	1	12	17	18	0	3.666
4	3	0	4	5	24	1	18	12	24	1	1.451
4	3	0	4	5	29	1	24	30	29	0	3.203
4	3	0	4	5	28	2	29	28	35	0	3.941
4	3	0	4	5	22	2	28	22	34	0	2.34
4	3	0	4	5	21	1	22	23	21	0	2.883
4	3	0	4	5	20	1	21	27	20	0	4.216
4	3	0	4	5	26	2	20	26	14	0	2.139
4	3	0	4	5	20	1	26	32	20	0	5.038
4	3	0	4	5	19	2	20	19	21	0	2.752
4	3	0	4	5	18	2	19	18	25	0	3.42
4	3	0	4	5	23	2	18	23	19	0	1.833
4	3	0	4	5	22	2	23	22	29	0	3.234
4	3	0	4	5	28	1	22	16	28	0	4.354
4	3	0	4	5	27	1	28	29	27	0	1.434
4	3	0	4	5	33	2	27	33	26	1	2.148
4	3	0	4	5	32	2	33	32	34	0	1.812
4	3	0	4	5	26	1	32	2	26	0	2.74
4	3	0	4	5	25	1	26	32	25	1	1.243
4	3	0	4	5	24	1	25	31	24	0	2.756
4	3	0	4	5	18	1	24	30	18	0	1.541
4	3	0	4	5	24	2	18	24	12	1	2.284
4	3	0	4	5	30	1	24	29	30	1	3.097
4	3	0	4	5	31	2	30	31	35	0	2.626
4	3	0	4	5	1	1	31	30	1	0	4.774
4	3	0	4	5	2	2	1	2	0	0	2.803
4	3	0	4	5	8	2	2	8	32	0	1.987
4	3	0	4	5	7	2	8	7	14	0	1.939
4	3	0	4	5	13	2	7	13	1	0	2.987
4	3	0	4	5	19	2	13	19	7	1	3.883
4	3	0	4	5	13	1	19	25	13	0	3.328
4	3	0	4	5	7	1	13	19	7	1	2.284
4	3	0	4	5	6	1	7	8	6	1	3.291
4	3	0	4	5	12	2	6	12	0	0	1.469
4	3	0	4	5	18	2	12	18	17	0	2.308
4	3	0	4	5	23	1	18	19	23	0	3.036
4	3	0	4	5	22	1	23	29	22	0	2.803
4	3	0	4	5	23	2	22	23	21	0	1.268
4	3	0	4	5	29	2	23	29	22	1	2.901
4	3	0	4	5	35	2	29	35	28	1	6.464
4	3	0	4	5	5	1	35	35	28	0	1.322
4	4	0	2	25	13	0	13	7	12	1	10.112
4	4	0	2	25	14	1	13	19	14	0	9.666
4	4	0	2	25	13	1	14	20	13	0	4.692
4	4	0	2	25	19	2	13	19	12	1	2.433
4	4	0	2	25	25	2	19	19	12	0	4.229
4	4	0	3	35	31	2	1	31	0	1	5.955
4	4	0	3	35	32	1	31	30	32	0	7.396
4	4	0	3	35	2	1	32	31	2	0	4.402
4	4	0	3	35	8	1	2	1	8	0	2.413
4	4	0	3	35	7	1	8	14	7	0	1.484
4	4	0	3	35	13	2	7	13	6	1	4.122
4	4	0	3	35	12	1	13	19	12	0	1.723
4	4	0	3	35	17	2	12	17	13	0	2.692
4	4	0	3	35	16	1	17	12	16	0	1.481
4	4	0	3	35	15	2	16	15	17	0	1.364
4	4	0	3	35	21	2	15	21	14	0	5.129
4	4	0	3	35	22	1	21	20	22	1	4.154
4	4	0	3	35	28	2	22	28	16	1	1.644
4	4	0	3	35	34	1	28	27	34	1	3.413
4	4	0	3	35	28	1	34	4	28	0	1.796
4	4	0	3	35	34	2	28	34	22	1	1.451
4	4	0	3	35	33	2	34	33	35	0	1.555
4	4	0	3	35	32	1	33	3	32	0	4.164
4	4	0	3	35	33	1	32	31	33	1	1.587
4	4	0	3	35	32	2	33	32	34	0	1.738
4	4	0	3	35	26	1	32	2	26	0	3.724
4	4	0	3	35	27	2	26	27	25	0	1.194
4	4	0	3	35	26	2	27	26	28	0	2.165
4	4	0	3	35	32	1	26	20	32	0	5.797
4	4	0	3	35	31	1	32	2	31	1	3.019
4	4	0	3	35	32	1	31	30	32	0	1.875
4	4	0	3	35	33	2	32	33	31	1	1.683
4	4	0	3	35	3	2	33	3	32	0	5.461
4	4	0	3	35	4	1	3	2	4	1	6.196
4	4	0	3	35	10	2	4	10	34	0	2.131
4	4	0	3	35	16	1	10	9	16	0	3.452
4	4	0	3	35	22	1	16	15	22	0	1.68
4	4	0	3	35	28	1	22	16	28	1	1.34
4	4	0	3	35	22	1	28	34	22	0	1.365
4	4	0	3	35	23	2	22	23	21	1	3.084
4	4	0	3	35	22	2	23	22	29	0	1.156
4	4	0	3	35	21	2	22	21	28	0	3.133
4	4	0	3	35	27	2	21	27	15	1	2.267
4	4	0	3	35	33	2	27	33	26	1	0.901
4	4	0	3	35	32	1	33	3	32	0	1.308
4	4	0	3	35	31	2	32	31	2	1	2.013
4	4	0	3	35	32	1	31	30	32	0	2.057
4	4	0	3	35	2	2	32	2	26	0	3.402
4	4	0	3	35	8	1	2	32	8	0	2.359
4	4	0	3	35	2	1	8	14	2	0	1.428
4	4	0	3	35	8	2	2	8	32	0	1.16
4	4	0	3	35	7	2	8	7	9	0	1.64
4	4	0	3	35	6	2	7	6	13	1	1.738
4	4	0	3	35	11	2	6	11	7	1	2.076
4	4	0	3	35	5	1	11	17	5	1	1.044
[truncated: 10,420 more rows]

## Sheet: navigation_ComHex
participant	Trial	map_number	initital_distance2target	target	initial_state	choice	last_state	choice1	choice2	isCorrect	RT
1	1	2	2	19	26	1	21	20	26	0	8.691
1	1	2	2	19	26	0	26	23	24	0	4.541
1	1	2	2	19	21	2	26	21	22	1	1.934
1	1	2	2	19	21	0	21	25	26	1	4.866
1	1	2	2	19	21	0	21	23	22	1	1.212
1	1	2	2	19	20	1	21	26	20	1	8.414
1	1	2	2	19	20	0	20	16	15	0	2.322
1	1	2	2	19	19	1	20	16	15	0	3.738
1	1	2	3	34	6	0	6	7	4	0	8.066
1	1	2	3	34	6	0	6	3	5	0	2.759
1	1	2	3	34	2	1	6	1	2	1	4.587
1	1	2	3	34	5	1	2	4	5	0	5.971
1	1	2	3	34	1	1	5	0	1	0	5.567
1	1	2	3	34	5	1	1	4	5	0	1.727
1	1	2	3	34	2	1	5	1	2	0	2.675
1	1	2	3	34	3	2	2	3	4	0	3.065
1	1	2	3	34	2	2	3	2	5	0	2.635
1	1	2	3	34	2	0	2	3	4	0	1.524
1	1	2	3	34	2	0	2	1	0	0	1.869
1	1	2	3	34	2	0	2	5	4	0	1.676
1	1	2	3	34	0	1	2	1	0	1	2.883
1	1	2	3	34	0	0	0	3	2	1	1.556
1	1	2	3	34	0	0	0	4	5	1	0.963
1	1	2	3	34	34	1	0	4	5	0	1.86
1	1	2	4	0	9	2	12	9	11	0	4.645
1	1	2	4	0	8	2	9	8	7	0	4.546
1	1	2	4	0	10	2	8	10	9	0	1.957
1	1	2	4	0	11	2	10	11	12	0	2.482
1	1	2	4	0	7	1	11	8	7	1	3.105
1	1	2	4	0	10	2	7	10	11	0	2.669
1	1	2	4	0	8	1	10	7	8	0	1.445
1	1	2	4	0	8	0	8	11	12	0	1.996
1	1	2	4	0	8	0	8	9	10	0	1.028
1	1	2	4	0	7	1	8	11	7	1	1.251
1	1	2	4	0	9	2	7	9	8	0	2.54
1	1	2	4	0	7	1	9	10	7	1	1.379
1	1	2	4	0	7	0	7	9	8	1	1.093
1	1	2	4	0	12	1	7	6	12	0	2.116
1	1	2	4	0	12	0	12	8	7	0	1.952
1	1	2	4	0	12	0	12	9	10	0	1.3
1	1	2	4	0	12	0	12	11	8	0	0.738
1	1	2	4	0	12	0	12	9	10	0	0.733
1	1	2	4	0	12	0	12	11	13	0	0.85
1	1	2	4	0	12	0	12	9	10	0	0.867
1	1	2	4	0	7	1	12	8	7	1	1.124
1	1	2	4	0	7	0	7	11	10	1	0.891
1	1	2	4	0	12	2	7	12	6	0	2.581
1	1	2	4	0	12	0	12	10	9	0	1.091
1	1	2	4	0	7	1	12	8	7	1	0.908
1	1	2	4	0	7	0	7	12	11	1	1.684
1	1	2	4	0	7	0	7	8	9	1	1.007
1	1	2	4	0	7	0	7	12	11	1	0.819
1	1	2	4	0	10	2	7	10	6	0	1.804
1	1	2	4	0	10	0	10	8	9	0	0.771
1	1	2	4	0	7	1	10	11	7	1	0.724
1	1	2	4	0	7	0	7	9	8	1	0.661
1	1	2	4	0	7	0	7	6	12	0	0.693
1	1	2	4	0	7	0	7	11	10	1	0.865
1	1	2	4	0	7	0	7	12	9	1	0.828
1	1	2	4	0	7	0	7	11	6	0	0.771
1	1	2	4	0	7	0	7	12	10	1	1.268
1	1	2	4	0	7	0	7	9	8	1	0.807
1	1	2	4	0	11	2	7	11	10	0	1.637
1	1	2	4	0	11	0	11	12	9	0	0.899
1	1	2	4	0	7	1	11	8	7	1	0.749
1	1	2	4	0	9	1	7	10	9	0	1.939
1	1	2	4	0	7	1	9	8	7	1	1.382
1	1	2	4	0	7	0	7	11	12	1	0.828
1	1	2	4	0	8	1	7	9	8	0	2.132
1	1	2	4	0	8	0	8	10	11	0	1.58
1	1	2	4	0	8	0	8	9	12	0	0.86
1	1	2	4	0	8	0	8	10	11	0	0.709
1	1	2	4	0	8	0	8	12	13	0	0.802
1	1	2	4	0	8	0	8	10	11	0	1.109
1	1	2	4	0	8	0	8	12	9	0	0.483
1	1	2	4	0	8	0	8	10	11	0	0.73
1	1	2	4	0	8	0	8	12	9	0	0.626
1	1	2	4	0	13	2	8	13	11	0	1.661
1	1	2	4	0	13	0	13	8	9	0	1.468
1	1	2	4	0	13	0	13	14	10	0	0.74
1	1	2	4	0	13	0	13	11	12	0	1.715
1	1	2	4	0	9	2	13	9	8	1	1.852
1	1	2	4	0	9	0	9	11	12	0	0.867
1	1	2	4	0	9	0	9	8	10	0	0.685
1	1	2	4	0	7	2	9	7	11	1	1.211
1	1	2	4	0	12	1	7	10	12	0	2.547
1	1	2	4	0	7	1	12	8	7	1	2.459
1	1	2	4	0	7	0	7	10	9	1	0.827
1	1	2	4	0	7	0	7	11	8	1	0.892
1	1	2	4	0	7	0	7	10	9	1	0.804
1	1	2	4	0	6	1	7	12	6	1	2.828
1	1	2	4	0	2	1	6	1	2	1	7.006
1	1	2	4	0	0	2	2	1	2	0	1.663
1	2	2	2	17	10	1	13	11	10	0	25.118
1	2	2	2	17	10	0	10	9	12	0	5.814
1	2	2	2	17	10	0	10	13	11	0	3.267
1	2	2	2	17	10	0	10	9	12	0	2.297
1	2	2	2	17	8	2	10	8	11	0	1.771
1	2	2	2	17	8	0	8	9	10	0	0.741
1	2	2	2	17	8	0	8	11	7	0	0.571
1	2	2	2	17	8	0	8	12	13	0	0.628
1	2	2	2	17	8	0	8	7	9	0	0.595
1	2	2	2	17	8	0	8	12	11	0	0.57
1	2	2	2	17	8	0	8	10	9	0	0.629
1	2	2	2	17	7	1	8	11	7	0	1.476
1	2	2	2	17	7	0	7	10	12	0	0.748
1	2	2	2	17	7	0	7	9	8	0	0.535
1	2	2	2	17	7	0	7	10	11	0	0.564
1	2	2	2	17	7	0	7	9	8	0	0.588
1	2	2	2	17	7	0	7	11	10	0	0.619
1	2	2	2	17	7	0	7	12	9	0	0.692
1	2	2	2	17	10	2	7	10	8	1	1.435
1	2	2	2	17	10	0	10	9	11	0	0.562
1	2	2	2	17	10	0	10	12	13	0	0.605
1	2	2	2	17	10	0	10	9	8	0	0.643
1	2	2	2	17	10	0	10	12	13	0	0.588
1	2	2	2	17	10	0	10	7	8	0	0.645
1	2	2	2	17	10	0	10	11	12	0	0.66
1	2	2	2	17	10	0	10	9	13	0	0.691
1	2	2	2	17	8	1	10	11	8	0	2.237
1	2	2	2	17	8	0	8	7	9	0	0.699
1	2	2	2	17	8	0	8	11	10	0	0.493
1	2	2	2	17	8	0	8	9	7	0	0.578
1	2	2	2	17	8	0	8	11	12	0	0.588
1	2	2	2	17	8	0	8	10	9	0	0.595
1	2	2	2	17	8	0	8	13	12	0	0.627
1	2	2	2	17	8	0	8	9	7	0	0.752
1	2	2	2	17	10	1	8	11	10	0	2.324
1	2	2	2	17	10	0	10	8	7	0	0.757
1	2	2	2	17	10	0	10	12	13	0	0.678
1	2	2	2	17	10	0	10	8	7	0	0.643
1	2	2	2	17	10	0	10	12	11	0	0.618
1	2	2	2	17	10	0	10	9	13	0	0.692
1	2	2	2	17	10	0	10	11	12	0	0.709
1	2	2	2	17	9	1	10	8	9	0	1.573
1	2	2	2	17	9	0	9	11	10	0	0.586
1	2	2	2	17	9	0	9	12	13	0	0.573
1	2	2	2	17	9	0	9	8	7	0	0.636
1	2	2	2	17	9	0	9	12	13	0	0.627
1	2	2	2	17	9	0	9	10	8	0	0.66
1	2	2	2	17	13	2	9	13	12	1	2.566
1	2	2	2	17	13	0	13	9	8	1	0.626
1	2	2	2	17	13	0	13	11	12	1	0.601
1	2	2	2	17	13	0	13	8	14	0	0.644
1	2	2	2	17	13	0	13	10	11	1	0.686
1	2	2	2	17	13	0	13	12	9	1	0.652
1	2	2	2	17	13	0	13	8	10	1	0.699
1	2	2	2	17	14	2	13	14	9	1	1.54
1	2	2	2	17	17	2	14	14	9	0	1.668
1	2	2	3	21	14	0	14	18	19	0	11.263
1	2	2	3	21	17	2	14	17	16	1	2.93
1	2	2	3	21	17	0	17	15	18	0	2.341
1	2	2	3	21	20	1	17	19	20	1	3.373
1	2	2	3	21	20	0	20	16	15	1	0.94
1	2	2	3	21	20	0	20	17	18	1	1.463
1	2	2	3	21	21	1	20	17	18	0	2.346
1	2	2	4	31	5	1	6	3	5	1	46.655
1	2	2	4	31	5	0	5	1	0	0	1.76
1	2	2	4	31	5	0	5	6	4	0	0.622
1	2	2	4	31	5	0	5	2	3	0	0.675
1	2	2	4	31	5	0	5	4	1	0	2.02
1	2	2	4	31	3	2	5	3	2	0	3.21
1	2	2	4	31	3	0	3	5	4	0	1.004
1	2	2	4	31	3	0	3	6	2	0	0.605
1	2	2	4	31	3	0	3	4	5	0	0.605
1	2	2	4	31	2	2	3	2	6	0	2.395
1	2	2	4	31	2	0	2	3	4	0	0.763
1	2	2	4	31	2	0	2	5	6	0	0.547
1	2	2	4	31	2	0	2	1	0	0	0.628
1	2	2	4	31	2	0	2	4	3	0	0.692
1	2	2	4	31	5	1	2	1	5	0	2.419
1	2	2	4	31	5	0	5	0	2	0	0.683
1	2	2	4	31	5	0	5	3	1	0	0.86
1	2	2	4	31	5	0	5	4	6	0	0.58
1	2	2	4	31	5	0	5	2	1	0	0.836
1	2	2	4	31	0	1	5	3	0	1	1.62
1	2	2	4	31	0	0	0	2	1	1	0.762
1	2	2	4	31	0	0	0	5	34	0	0.476
1	2	2	4	31	0	0	0	3	2	1	0.433
1	2	2	4	31	0	0	0	5	34	0	0.508
1	2	2	4	31	0	0	0	3	4	1	0.999
1	2	2	4	31	0	0	0	2	5	1	0.569
1	2	2	4	31	0	0	0	3	1	1	0.696
1	2	2	4	31	34	1	0	5	34	1	1.347
1	2	2	4	31	34	0	34	29	0	0	0.772
1	2	2	4	31	34	0	34	31	30	0	0.636
1	2	2	4	31	34	0	34	32	33	0	0.675
1	2	2	4	31	34	0	34	29	0	0	0.717
1	2	2	4	31	34	0	34	32	33	0	0.683
1	2	2	4	31	34	0	34	29	30	0	0.765
1	2	2	4	31	34	0	34	32	33	0	0.717
1	2	2	4	31	34	0	34	29	30	0	0.668
1	2	2	4	31	34	0	34	33	32	0	0.724
1	2	2	4	31	34	0	34	29	30	0	0.701
1	2	2	4	31	31	2	34	29	30	0	1.733
1	3	2	2	13	18	0	18	20	16	0	14.168
1	3	2	2	13	15	2	18	15	14	0	5.4
1	3	2	2	13	15	0	15	18	19	0	0.78
1	3	2	2	13	15	0	15	17	16	0	0.564
1	3	2	2	13	15	0	15	19	18	0	0.54
1	3	2	2	13	15	0	15	16	14	0	0.573
1	3	2	2	13	15	0	15	18	19	0	0.563
1	3	2	2	13	15	0	15	16	14	0	1.116
1	3	2	2	13	17	2	15	17	18	0	1.717
1	3	2	2	13	17	0	17	16	19	0	0.65
1	3	2	2	13	17	0	17	18	20	0	0.551
1	3	2	2	13	17	0	17	15	14	0	0.541
1	3	2	2	13	17	0	17	16	18	0	0.548
1	3	2	2	13	17	0	17	15	19	0	0.557
1	3	2	2	13	17	0	17	20	18	0	0.907
1	3	2	2	13	17	0	17	16	15	0	0.756
1	3	2	2	13	17	0	17	18	14	0	0.764
1	3	2	2	13	19	1	17	16	19	0	1.213
1	3	2	2	13	19	0	19	15	14	0	0.708
1	3	2	2	13	19	0	19	17	18	0	0.526
1	3	2	2	13	19	0	19	16	20	0	0.556
1	3	2	2	13	19	0	19	17	18	0	0.693
1	3	2	2	13	19	0	19	15	16	0	0.796
1	3	2	2	13	19	0	19	17	18	0	1.295
1	3	2	2	13	19	0	19	15	14	0	1.443
1	3	2	2	13	19	0	19	16	17	0	1.012
1	3	2	2	13	20	1	19	18	20	0	1.981
1	3	2	2	13	20	0	20	17	16	0	0.7
1	3	2	2	13	20	0	20	19	18	0	0.609
1	3	2	2	13	20	0	20	15	21	0	0.627
1	3	2	2	13	20	0	20	16	17	0	0.925
1	3	2	2	13	20	0	20	18	19	0	0.611
1	3	2	2	13	20	0	20	17	16	0	0.637
1	3	2	2	13	20	0	20	18	15	0	0.716
1	3	2	2	13	21	1	20	16	21	0	1.28
1	3	2	2	13	21	0	21	24	23	1	0.652
1	3	2	2	13	21	0	21	20	26	0	0.836
1	3	2	2	13	21	0	21	24	23	1	0.724
1	3	2	2	13	21	0	21	25	26	1	0.796
1	3	2	2	13	21	0	21	23	24	1	0.745
1	3	2	2	13	21	0	21	25	22	1	0.867
1	3	2	2	13	21	0	21	26	20	0	0.857
1	3	2	2	13	21	0	21	23	22	1	1.036
1	3	2	2	13	21	0	21	26	20	0	1.074
1	3	2	2	13	21	0	21	23	22	1	1.257
1	3	2	2	13	25	2	21	25	24	0	3.569
1	3	2	2	13	25	0	25	23	26	0	0.873
1	3	2	2	13	25	0	25	22	21	0	1.146
1	3	2	2	13	25	0	25	26	24	0	0.592
1	3	2	2	13	25	0	25	23	27	0	0.613
1	3	2	2	13	25	0	25	24	22	0	0.846
1	3	2	2	13	25	0	25	26	23	0	0.912
1	3	2	2	13	25	0	25	24	22	0	0.579
1	3	2	2	13	25	0	25	26	23	0	0.554
1	3	2	2	13	25	0	25	22	21	0	0.756
1	3	2	2	13	25	0	25	26	24	0	0.662
1	3	2	2	13	25	0	25	22	23	0	0.701
1	3	2	2	13	27	1	25	26	27	0	1.172
1	3	2	2	13	27	0	27	22	28	0	0.711
1	3	2	2	13	27	0	27	25	24	0	0.58
1	3	2	2	13	27	0	27	22	23	0	0.612
1	3	2	2	13	27	0	27	25	24	0	0.62
1	3	2	2	13	27	0	27	23	26	0	0.613
1	3	2	2	13	27	0	27	22	28	0	0.87
1	3	2	2	13	27	0	27	26	25	0	0.698
1	3	2	2	13	27	0	27	23	22	0	1.35
1	3	2	2	13	27	0	27	24	25	0	0.611
1	3	2	2	13	27	0	27	28	22	0	0.646
1	3	2	2	13	27	0	27	24	23	0	0.54
1	3	2	2	13	27	0	27	25	26	0	0.628
1	3	2	2	13	27	0	27	22	28	0	0.821
1	3	2	2	13	24	2	27	24	23	1	1.365
1	3	2	2	13	24	0	24	22	25	0	0.762
1	3	2	2	13	24	0	24	23	26	0	0.556
1	3	2	2	13	24	0	24	22	21	0	0.565
1	3	2	2	13	24	0	24	26	27	0	0.644
1	3	2	2	13	24	0	24	23	22	0	0.659
1	3	2	2	13	24	0	24	27	26	0	0.812
1	3	2	2	13	21	1	24	22	21	1	2.012
1	3	2	2	13	21	0	21	24	23	1	1.242
1	3	2	2	13	21	0	21	26	20	0	1.257
1	3	2	2	13	21	0	21	23	22	1	0.899
1	3	2	2	13	25	1	21	24	25	0	1.644
1	3	2	2	13	25	0	25	23	22	0	0.825
1	3	2	2	13	25	0	25	27	26	0	0.589
1	3	2	2	13	25	0	25	23	24	0	0.619
1	3	2	2	13	25	0	25	22	21	0	0.653
1	3	2	2	13	25	0	25	24	26	0	1.101
1	3	2	2	13	25	0	25	23	27	0	0.644
1	3	2	2	13	25	0	25	24	26	0	0.654
1	3	2	2	13	22	2	25	22	21	0	1.171
1	3	2	2	13	22	0	22	25	26	0	0.603
1	3	2	2	13	22	0	22	24	27	0	0.54
1	3	2	2	13	22	0	22	25	26	0	0.549
1	3	2	2	13	22	0	22	24	23	0	0.564
1	3	2	2	13	22	0	22	26	27	0	0.597
1	3	2	2	13	22	0	22	24	23	0	0.868
1	3	2	2	13	22	0	22	26	25	0	0.724
1	3	2	2	13	23	1	22	24	23	0	1.453
1	3	2	2	13	23	0	23	22	21	0	0.724
1	3	2	2	13	23	0	23	27	26	0	0.54
1	3	2	2	13	23	0	23	24	25	0	0.597
1	3	2	2	13	23	0	23	26	27	0	0.698
1	3	2	2	13	23	0	23	22	21	0	0.757
1	3	2	2	13	23	0	23	26	27	0	0.773
1	3	2	2	13	23	0	23	22	21	0	0.853
1	3	2	2	13	26	1	23	25	26	0	1.107
1	3	2	2	13	26	0	26	23	24	0	0.572
1	3	2	2	13	26	0	26	25	27	0	0.564
1	3	2	2	13	26	0	26	22	21	0	0.603
1	3	2	2	13	26	0	26	24	23	0	0.564
1	3	2	2	13	26	0	26	27	25	0	0.564
1	3	2	2	13	26	0	26	22	21	0	0.627
1	3	2	2	13	26	0	26	23	24	0	0.829
1	3	2	2	13	26	0	26	25	27	0	0.684
1	3	2	2	13	24	1	26	23	24	0	2.437
1	3	2	2	13	24	0	24	25	22	0	0.552
1	3	2	2	13	24	0	24	26	27	0	0.477
1	3	2	2	13	24	0	24	23	22	0	1.245
1	3	2	2	13	24	0	24	26	27	0	0.779
1	3	2	2	13	24	0	24	23	22	0	0.932
1	3	2	2	13	24	0	24	26	27	0	0.74
1	3	2	2	13	24	0	24	22	23	0	0.783
1	3	2	2	13	24	0	24	25	21	0	1.052
1	3	2	2	13	24	0	24	26	27	0	0.989
1	3	2	2	13	24	0	24	22	21	0	1.237
1	3	2	2	13	24	0	24	25	23	0	0.899
1	3	2	2	13	24	0	24	22	21	0	0.736
1	3	2	2	13	24	0	24	25	23	0	0.693
1	3	2	2	13	24	0	24	22	21	0	0.773
1	3	2	2	13	24	0	24	26	27	0	2.148
1	3	2	2	13	24	0	24	23	25	0	0.643
1	3	2	2	13	24	0	24	21	22	0	0.964
1	3	2	2	13	24	0	24	25	26	0	0.763
1	3	2	2	13	24	0	24	22	21	0	1.035
1	3	2	2	13	25	2	24	25	26	0	1.594
1	3	2	2	13	25	0	25	23	24	0	0.799
1	3	2	2	13	25	0	25	22	21	0	0.477
1	3	2	2	13	25	0	25	24	23	0	0.496
1	3	2	2	13	25	0	25	26	27	0	0.54
1	3	2	2	13	25	0	25	21	22	0	0.516
1	3	2	2	13	25	0	25	23	24	0	0.477
1	3	2	2	13	25	0	25	22	26	0	0.615
1	3	2	2	13	25	0	25	24	27	0	0.445
1	3	2	2	13	25	0	25	22	21	0	0.5
1	3	2	2	13	23	1	25	24	23	0	0.797
1	3	2	2	13	23	0	23	26	25	0	0.572
1	3	2	2	13	23	0	23	22	21	0	0.509
1	3	2	2	13	23	0	23	24	25	0	0.588
1	3	2	2	13	23	0	23	26	22	0	0.748
1	3	2	2	13	23	0	23	21	24	0	0.677
1	3	2	2	13	23	0	23	26	27	0	0.668
1	3	2	2	13	23	0	23	24	22	0	0.767
1	3	2	2	13	23	0	23	26	27	0	0.797
1	3	2	2	13	23	0	23	25	24	0	0.747
1	3	2	2	13	23	0	23	22	21	0	0.685
1	3	2	2	13	23	0	23	26	25	0	1.492
1	3	2	2	13	24	2	23	24	22	0	1.732
1	3	2	2	13	24	0	24	23	21	0	0.675
1	3	2	2	13	24	0	24	25	22	0	0.604
1	3	2	2	13	24	0	24	27	26	0	0.815
1	3	2	2	13	24	0	24	23	25	0	0.604
1	3	2	2	13	21	1	24	22	21	1	1.036
1	3	2	2	13	21	0	21	24	25	1	0.834
1	3	2	2	13	21	0	21	26	23	1	0.652
1	3	2	2	13	21	0	21	22	24	1	0.62
1	3	2	2	13	21	0	21	25	26	1	0.605
1	3	2	2	13	21	0	21	23	24	1	0.653
1	3	2	2	13	21	0	21	25	22	1	0.764
1	3	2	2	13	21	0	21	24	26	1	0.661
1	3	2	2	13	21	0	21	25	20	0	0.701
1	3	2	2	13	21	0	21	24	26	1	0.931
1	3	2	2	13	21	0	21	25	23	1	0.699
1	3	2	2	13	21	0	21	26	20	0	1.077
1	3	2	2	13	21	0	21	24	25	1	0.507
1	3	2	2	13	21	0	21	26	20	0	0.517
1	3	2	2	13	21	0	21	23	22	1	0.429
1	3	2	2	13	21	0	21	20	26	0	0.515
1	3	2	2	13	21	0	21	23	22	1	0.826
1	3	2	2	13	21	0	21	25	24	1	0.724
1	3	2	2	13	20	2	21	20	26	1	1.164
1	3	2	2	13	20	0	20	17	16	0	1.3
1	3	2	2	13	20	0	20	18	19	0	0.567
1	3	2	2	13	20	0	20	16	15	0	0.732
1	3	2	2	13	18	1	20	17	18	1	1.996
1	3	2	2	13	18	0	18	16	19	0	0.747
1	3	2	2	13	18	0	18	15	14	0	0.5
1	3	2	2	13	18	0	18	17	16	0	0.564
1	3	2	2	13	18	0	18	15	14	0	0.461
1	3	2	2	13	18	0	18	19	17	0	0.453
1	3	2	2	13	18	0	18	15	16	0	0.733
1	3	2	2	13	20	1	18	19	20	0	1.419
1	3	2	2	13	20	0	20	16	15	0	0.467
1	3	2	2	13	20	0	20	18	19	0	2.037
1	3	2	2	13	15	1	20	16	15	1	1.595
1	3	2	2	13	15	0	15	17	14	0	0.589
1	3	2	2	13	15	0	15	19	20	0	0.675
1	3	2	2	13	15	0	15	14	16	0	0.661
1	3	2	2	13	15	0	15	20	19	0	0.572
1	3	2	2	13	15	0	15	20	19	0	0.769
1	3	2	3	21	18	2	14	18	13	1	9.693
1	3	2	3	21	18	0	18	16	17	0	0.817
1	3	2	3	21	18	0	18	15	14	0	0.595
1	3	2	3	21	18	0	18	16	17	0	0.635
1	3	2	3	21	18	0	18	15	19	0	0.588
1	3	2	3	21	18	0	18	20	17	0	0.629
1	3	2	3	21	19	1	18	16	19	0	2.061
1	3	2	3	21	19	0	19	14	15	0	0.522
1	3	2	3	21	19	0	19	17	16	0	0.436
1	3	2	3	21	19	0	19	18	20	0	0.526
1	3	2	3	21	19	0	19	15	16	0	0.501
1	3	2	3	21	19	0	19	17	14	0	0.541
1	3	2	3	21	19	0	19	18	16	0	0.533
1	3	2	3	21	17	2	19	17	20	0	2.206
1	3	2	3	21	17	0	17	15	14	0	0.482
1	3	2	3	21	17	0	17	19	18	0	0.484
1	3	2	3	21	17	0	17	20	16	0	0.516
1	3	2	3	21	17	0	17	15	14	0	0.532
1	3	2	3	21	17	0	17	19	20	0	0.58
1	3	2	3	21	17	0	17	16	18	0	0.553
1	3	2	3	21	15	1	17	14	15	0	1.509
1	3	2	3	21	15	0	15	18	19	0	0.531
1	3	2	3	21	15	0	15	17	20	0	0.5
1	3	2	3	21	15	0	15	16	18	0	0.572
1	3	2	3	21	15	0	15	19	20	0	0.82
1	3	2	3	21	18	1	15	17	18	0	1.021
1	3	2	3	21	18	0	18	15	14	0	0.547
1	3	2	3	21	18	0	18	19	20	0	0.477
1	3	2	3	21	18	0	18	15	14	0	0.541
1	3	2	3	21	18	0	18	19	20	0	0.789
1	3	2	3	21	18	0	18	14	15	0	0.635
1	3	2	3	21	19	1	18	17	19	0	2.22
1	3	2	3	21	19	0	19	15	16	0	0.538
1	3	2	3	21	19	0	19	17	18	0	0.54
1	3	2	3	21	19	0	19	20	16	0	0.637
1	3	2	3	21	19	0	19	18	17	0	0.648
1	3	2	3	21	19	0	19	15	16	0	0.62
1	3	2	3	21	19	0	19	14	17	0	0.645
1	3	2	3	21	19	0	19	16	18	0	1.292
1	3	2	3	21	14	2	19	14	15	0	1.34
1	3	2	3	21	14	0	14	18	17	0	0.485
1	3	2	3	21	14	0	14	19	16	0	0.549
1	3	2	3	21	14	0	14	13	18	0	0.634
1	3	2	3	21	14	0	14	17	19	0	0.925
1	3	2	3	21	14	0	14	18	13	0	0.548
1	3	2	3	21	14	0	14	17	19	0	0.629
1	3	2	3	21	14	0	14	18	16	0	0.732
1	3	2	3	21	14	0	14	15	17	0	0.725
1	3	2	3	21	14	0	14	18	19	0	0.708
1	3	2	3	21	13	1	14	17	13	0	0.981
1	3	2	3	21	13	0	13	9	8	1	0.687
1	3	2	3	21	13	0	13	11	10	1	0.653
1	3	2	3	21	13	0	13	9	8	1	0.615
1	3	2	3	21	13	0	13	10	14	0	0.659
1	3	2	3	21	13	0	13	12	11	1	0.676
1	3	2	3	21	13	0	13	9	10	1	0.716
1	3	2	3	21	13	0	13	8	14	0	0.62
1	3	2	3	21	11	2	13	11	10	0	1.309
1	3	2	3	21	11	0	11	8	9	0	0.629
1	3	2	3	21	11	0	11	13	12	0	0.506
1	3	2	3	21	11	0	11	9	8	0	0.58
1	3	2	3	21	11	0	11	12	13	0	0.821
1	3	2	3	21	11	0	11	8	9	0	0.652
1	3	2	3	21	11	0	11	7	10	0	0.828
1	3	2	3	21	11	0	11	9	8	0	0.668
1	3	2	3	21	11	0	11	12	10	0	0.515
1	3	2	3	21	7	1	11	8	7	0	1.108
1	3	2	3	21	7	0	7	11	12	0	0.54
1	3	2	3	21	7	0	7	10	6	0	0.548
1	3	2	3	21	7	0	7	11	9	0	0.605
1	3	2	3	21	7	0	7	10	12	0	0.578
1	3	2	3	21	7	0	7	9	8	0	0.637
1	3	2	3	21	7	0	7	11	10	0	0.829
1	3	2	3	21	7	0	7	12	6	0	0.772
1	3	2	3	21	8	1	7	9	8	1	2.121
1	3	2	3	21	8	0	8	10	11	0	0.533
1	3	2	3	21	8	0	8	7	9	0	0.628
1	3	2	3	21	8	0	8	11	10	0	0.603
1	3	2	3	21	8	0	8	12	13	0	0.62
1	3	2	3	21	8	0	8	10	11	0	0.621
1	3	2	3	21	8	0	8	12	13	0	0.86
1	3	2	3	21	8	0	8	9	7	0	1.332
1	3	2	3	21	11	2	8	11	12	0	1.019
1	3	2	3	21	11	0	11	8	9	0	0.652
1	3	2	3	21	11	0	11	10	7	0	0.507
1	3	2	3	21	11	0	11	9	12	0	0.525
1	3	2	3	21	11	0	11	8	10	0	0.557
1	3	2	3	21	11	0	11	12	9	0	0.516
1	3	2	3	21	11	0	11	10	13	0	0.893
1	3	2	3	21	9	2	11	9	12	0	0.697
1	3	2	3	21	9	0	9	11	10	0	0.525
1	3	2	3	21	9	0	9	8	12	0	0.596
1	3	2	3	21	9	0	9	11	13	0	0.597
1	3	2	3	21	10	2	9	10	12	0	0.773
1	3	2	3	21	10	0	10	8	9	0	0.469
1	3	2	3	21	10	0	10	13	12	0	0.557
1	3	2	3	21	10	0	10	8	7	0	0.556
1	3	2	3	21	10	0	10	13	12	0	0.685
1	3	2	3	21	10	0	10	8	9	0	0.628
1	3	2	3	21	11	2	10	11	7	0	0.82
1	3	2	3	21	11	0	11	9	8	0	0.427
1	3	2	3	21	11	0	11	10	12	0	0.532
1	3	2	3	21	11	0	11	8	7	0	0.621
1	3	2	3	21	11	0	11	12	10	0	0.665
1	3	2	3	21	11	0	11	9	8	0	0.948
1	3	2	3	21	12	2	11	12	13	0	1.965
1	3	2	3	21	12	0	12	9	10	0	0.764
1	3	2	3	21	12	0	12	8	7	0	0.693
1	3	2	3	21	12	0	12	13	11	0	0.772
1	3	2	3	21	12	0	12	9	8	0	1.335
1	3	2	3	21	12	0	12	11	13	0	1.731
1	3	2	3	21	12	0	12	7	8	0	1.052
1	3	2	3	21	12	0	12	10	11	0	0.789
1	3	2	3	21	12	0	12	9	8	0	0.956
1	3	2	3	21	10	2	12	10	11	0	1.277
1	3	2	3	21	10	0	10	9	12	0	0.652
1	3	2	3	21	10	0	10	11	13	0	0.484
1	3	2	3	21	10	0	10	9	8	0	0.465
1	3	2	3	21	10	0	10	12	11	0	0.444
1	3	2	3	21	10	0	10	9	8	0	0.436
1	3	2	3	21	10	0	10	13	12	0	0.437
1	3	2	3	21	10	0	10	9	8	0	0.457
1	3	2	3	21	12	1	10	11	12	0	1.021
1	3	2	3	21	12	0	12	9	8	0	0.661
1	3	2	3	21	12	0	12	10	11	0	0.464
1	3	2	3	21	12	0	12	9	8	0	0.444
1	3	2	3	21	12	0	12	10	7	0	0.435
1	3	2	3	21	12	0	12	11	9	0	0.633
1	3	2	3	21	12	0	12	10	8	0	0.61
1	3	2	3	21	12	0	12	13	11	0	0.444
1	3	2	3	21	12	0	12	8	7	0	0.475
1	3	2	3	21	12	0	12	10	11	0	0.608
1	3	2	3	21	12	0	12	9	8	0	0.445
1	3	2	3	21	12	0	12	11	13	0	0.462
1	3	2	3	21	9	2	12	9	8	0	0.781
1	3	2	3	21	9	0	9	12	11	0	0.468
1	3	2	3	21	9	0	9	13	10	0	0.452
1	3	2	3	21	9	0	9	11	12	0	0.476
1	3	2	3	21	9	0	9	10	13	0	0.429
1	3	2	3	21	9	0	9	8	11	0	0.421
1	3	2	3	21	9	0	9	12	10	0	0.411
1	3	2	3	21	9	0	9	8	7	0	0.418
1	3	2	3	21	11	2	9	11	12	0	1.062
1	3	2	3	21	11	0	11	7	8	0	0.498
1	3	2	3	21	11	0	11	13	12	0	0.536
1	3	2	3	21	11	0	11	9	10	0	0.544
1	3	2	3	21	11	0	11	7	8	0	0.581
1	3	2	3	21	11	0	11	10	12	0	0.491
1	3	2	3	21	11	0	11	8	7	0	0.821
1	3	2	3	21	11	0	11	10	12	0	1.453
1	3	2	3	21	7	2	11	7	8	0	3.932
1	3	2	3	21	7	0	7	11	12	0	0.843
1	3	2	3	21	7	0	7	9	8	0	0.62
1	3	2	3	21	7	0	7	12	11	0	0.531
1	3	2	3	21	7	0	7	6	10	0	2.388
1	3	2	3	21	7	0	7	9	8	0	0.835
1	3	2	3	21	7	0	7	12	11	0	0.646
1	3	2	3	21	7	0	7	8	9	0	0.708
1	3	2	3	21	7	0	7	12	11	0	0.703
1	3	2	3	21	7	0	7	9	8	0	0.667
1	3	2	3	21	6	2	7	6	12	0	1.096
1	3	2	3	21	6	0	6	2	3	0	1.013
1	3	2	3	21	6	0	6	7	1	0	0.676
1	3	2	3	21	2	1	6	3	2	0	1.62
1	3	2	3	21	2	0	2	4	5	0	0.747
1	3	2	3	21	2	0	2	3	6	0	0.612
1	3	2	3	21	2	0	2	4	1	0	0.65
1	3	2	3	21	2	0	2	5	3	0	0.772
1	3	2	3	21	2	0	2	4	6	0	1.179
1	3	2	3	21	0	1	2	1	0	1	3.156
1	3	2	3	21	0	0	0	3	4	1	0.729
1	3	2	3	21	0	0	0	1	2	1	0.613
1	3	2	3	21	0	0	0	4	3	1	0.66
1	3	2	3	21	0	0	0	5	2	1	0.694
1	3	2	3	21	0	0	0	34	4	0	0.645
1	3	2	3	21	0	0	0	3	2	1	0.757
1	3	2	3	21	0	0	0	4	1	1	0.689
1	3	2	3	21	0	0	0	3	2	1	0.74
1	3	2	3	21	0	0	0	5	34	0	0.717
1	3	2	3	21	0	0	0	3	2	1	0.876
1	3	2	3	21	0	0	0	4	1	1	0.821
1	3	2	3	21	0	0	0	2	3	1	1.099
1	3	2	3	21	34	1	0	5	34	1	1.185
1	3	2	3	21	34	0	34	0	29	0	0.707
1	3	2	3	21	34	0	34	33	32	0	1.004
1	3	2	3	21	34	0	34	29	0	0	0.74
1	3	2	3	21	34	0	34	31	30	0	0.7
1	3	2	3	21	34	0	34	29	32	0	0.764
1	3	2	3	21	34	0	34	31	30	0	0.717
1	3	2	3	21	34	0	34	32	29	0	0.7
1	3	2	3	21	34	0	34	30	0	0	0.852
1	3	2	3	21	32	2	34	32	33	1	2.724
1	3	2	3	21	32	0	32	29	28	0	0.78
1	3	2	3	21	32	0	32	31	30	0	0.596
1	3	2	3	21	32	0	32	29	28	0	0.651
1	3	2	3	21	32	0	32	31	33	0	0.691
1	3	2	3	21	32	0	32	30	34	0	0.667
1	3	2	3	21	28	1	32	29	28	1	1.204
1	3	2	3	21	28	0	28	32	31	1	0.64
1	3	2	3	21	28	0	28	32	31	0	0.643
1	3	2	4	16	28	2	27	28	24	0	15.187
1	3	2	4	16	28	0	28	29	30	1	1.291
1	3	2	4	16	28	0	28	32	33	1	0.677
1	3	2	4	16	28	0	28	30	31	1	0.716
1	3	2	4	16	28	0	28	32	29	1	0.704
1	3	2	4	16	28	0	28	33	27	0	2.844
1	3	2	4	16	30	2	28	30	29	0	2.153
1	3	2	4	16	30	0	30	28	31	0	0.869
1	3	2	4	16	30	0	30	34	33	0	0.604
1	3	2	4	16	30	0	30	29	28	0	0.725
1	3	2	4	16	30	0	30	33	34	0	1.002
1	3	2	4	16	30	0	30	29	31	0	0.756
1	3	2	4	16	30	0	30	32	28	0	0.94
1	3	2	4	16	29	1	30	31	29	0	1.437
1	3	2	4	16	29	0	29	30	28	0	0.708
1	3	2	4	16	29	0	29	33	32	0	0.604
1	3	2	4	16	29	0	29	31	30	0	0.796
1	3	2	4	16	33	1	29	32	33	0	1.548
1	3	2	4	16	33	0	33	30	31	0	0.828
1	3	2	4	16	33	0	33	34	32	0	0.606
1	3	2	4	16	33	0	33	31	30	0	0.71
1	3	2	4	16	33	0	33	29	28	0	0.7
1	3	2	4	16	34	2	33	34	32	0	1.685
1	3	2	4	16	34	0	34	29	0	0	0.884
1	3	2	4	16	34	0	34	32	31	0	0.637
1	3	2	4	16	34	0	34	30	33	0	0.708
1	3	2	4	16	34	0	34	31	32	0	0.652
1	3	2	4	16	34	0	34	30	33	0	0.94
1	3	2	4	16	34	0	34	31	29	0	0.652
1	3	2	4	16	34	0	34	32	33	0	0.676
1	3	2	4	16	34	0	34	31	30	0	0.717
1	3	2	4	16	34	0	34	32	33	0	0.588
1	3	2	4	16	34	0	34	30	31	0	0.636
1	3	2	4	16	0	1	34	29	0	0	1.061
1	3	2	4	16	0	0	0	2	3	0	1.308
1	3	2	4	16	0	0	0	5	4	0	0.632
1	3	2	4	16	0	0	0	1	2	0	0.853
1	3	2	4	16	0	0	0	5	4	0	0.845
1	3	2	4	16	0	0	0	3	2	0	0.702
1	3	2	4	16	0	0	0	5	34	0	0.907
1	3	2	4	16	2	2	0	2	1	1	2.812
1	3	2	4	16	2	0	2	4	5	0	0.804
1	3	2	4	16	2	0	2	3	1	0	0.661
1	3	2	4	16	2	0	2	4	5	0	0.672
1	3	2	4	16	2	0	2	3	1	0	0.658
1	3	2	4	16	2	0	2	5	6	0	0.668
1	3	2	4	16	2	0	2	1	3	0	0.689
1	3	2	4	16	5	2	2	5	4	0	1.589
1	3	2	4	16	5	0	5	1	0	0	0.562
1	3	2	4	16	5	0	5	4	3	0	0.812
1	3	2	4	16	5	0	5	2	1	0	0.589
1	3	2	4	16	5	0	5	4	6	0	0.616
1	3	2	4	16	5	0	5	1	0	0	0.79
1	3	2	4	16	5	0	5	4	6	0	0.756
1	3	2	4	16	1	1	5	2	1	0	3.81
1	3	2	4	16	1	0	1	3	0	0	0.747
1	3	2	4	16	1	0	1	4	2	0	0.772
1	3	2	4	16	1	0	1	3	0	0	0.805
1	3	2	4	16	1	0	1	5	6	0	0.733
1	3	2	4	16	1	0	1	3	2	0	0.74
1	3	2	4	16	1	0	1	6	5	0	0.885
1	3	2	4	16	1	0	1	2	0	0	0.699
1	3	2	4	16	1	0	1	5	6	0	0.643
1	3	2	4	16	1	0	1	2	3	0	0.748
1	3	2	4	16	4	2	1	4	0	0	1.397
1	3	2	4	16	4	0	4	2	3	0	0.681
1	3	2	4	16	4	0	4	5	6	0	0.637
1	3	2	4	16	4	0	4	2	3	0	0.647
1	3	2	4	16	4	0	4	1	5	0	0.629
1	3	2	4	16	4	0	4	3	2	0	0.589
1	3	2	4	16	4	0	4	5	1	0	0.629
1	3	2	4	16	4	0	4	2	0	0	0.676
1	3	2	4	16	4	0	4	5	6	0	0.691
1	3	2	4	16	4	0	4	2	3	0	0.708
1	3	2	4	16	4	0	4	5	1	0	0.608
1	3	2	4	16	4	0	4	3	2	0	0.636
1	3	2	4	16	4	0	4	1	5	0	0.605
1	3	2	4	16	4	0	4	2	0	0	0.62
1	3	2	4	16	4	0	4	5	3	0	0.62
1	3	2	4	16	4	0	4	0	1	0	0.748
1	3	2	4	16	4	0	4	5	3	0	0.564
1	3	2	4	16	4	0	4	1	0	0	0.628
1	3	2	4	16	4	0	4	3	2	0	0.676
1	3	2	4	16	4	0	4	6	5	0	0.596
1	3	2	4	16	4	0	4	0	1	0	0.873
1	3	2	4	16	4	0	4	3	5	0	0.652
1	3	2	4	16	4	0	4	1	2	0	0.702
1	3	2	4	16	4	0	4	0	3	0	0.764
1	3	2	4	16	6	1	4	5	6	1	1.261
1	3	2	4	16	6	0	6	2	3	1	0.747
1	3	2	4	16	6	0	6	4	1	1	0.65
1	3	2	4	16	6	0	6	3	2	1	0.605
1	3	2	4	16	6	0	6	1	7	0	0.588
1	3	2	4	16	6	0	6	2	3	1	0.884
1	3	2	4	16	6	0	6	1	4	1	0.644
1	3	2	4	16	6	0	6	3	2	1	0.771
1	3	2	4	16	7	1	6	1	7	1	1.269
1	3	2	4	16	7	0	7	9	10	0	0.74
1	3	2	4	16	7	0	7	11	12	0	0.709
1	3	2	4	16	7	0	7	10	6	0	0.66
1	3	2	4	16	7	0	7	11	9	0	0.684
1	3	2	4	16	7	0	7	10	8	0	0.844
1	3	2	4	16	12	1	7	11	12	1	0.86
1	3	2	4	16	12	0	12	8	9	0	0.626
1	3	2	4	16	12	0	12	7	10	0	0.444
1	3	2	4	16	12	0	12	9	8	0	0.541
1	3	2	4	16	12	0	12	11	10	0	0.412
1	3	2	4	16	12	0	12	9	13	0	0.404
1	3	2	4	16	12	0	12	8	7	0	0.394
1	3	2	4	16	12	0	12	11	13	0	0.389
1	3	2	4	16	9	1	12	10	9	0	0.347
1	3	2	4	16	9	0	9	8	7	0	0.284
1	3	2	4	16	9	0	9	12	11	0	0.372
1	3	2	4	16	9	0	9	10	13	0	0.389
1	3	2	4	16	9	0	9	11	12	0	0.397
1	3	2	4	16	9	0	9	7	8	0	0.388
1	3	2	4	16	9	0	9	12	11	0	0.372
1	3	2	4	16	9	0	9	10	8	0	0.389
1	3	2	4	16	12	1	9	13	12	0	0.365
1	3	2	4	16	12	0	12	8	7	0	0.354
1	3	2	4	16	12	0	12	13	11	0	0.394
1	3	2	4	16	12	0	12	9	8	0	0.42
1	3	2	4	16	12	0	12	7	10	0	0.39
1	3	2	4	16	12	0	12	9	11	0	0.42
1	3	2	4	16	13	2	12	13	10	1	1.71
1	3	2	4	16	13	0	13	8	14	0	0.621
1	3	2	4	16	13	0	13	10	9	1	0.685
1	3	2	4	16	13	0	13	8	11	1	0.693
1	3	2	4	16	13	0	13	14	9	0	0.706
1	3	2	4	16	13	0	13	10	8	1	0.821
1	3	2	4	16	13	0	13	9	14	0	0.662
1	3	2	4	16	13	0	13	11	12	1	0.842
1	3	2	4	16	13	0	13	10	9	1	0.691
1	3	2	4	16	13	0	13	8	11	1	0.765
1	3	2	4	16	13	0	13	10	12	1	0.909
1	3	2	4	16	14	1	13	8	14	1	1.228
1	3	2	4	16	14	0	14	17	18	0	0.925
1	3	2	4	16	14	0	14	19	13	0	0.709
1	3	2	4	16	16	2	14	19	13	0	2.957
1	4	2	2	33	0	0	0	5	34	0	9.797
1	4	2	2	33	1	2	0	1	2	0	4.194
1	4	2	2	33	1	0	1	0	3	0	1.322
1	4	2	2	33	1	0	1	5	6	0	0.676
1	4	2	2	33	1	0	1	3	2	0	0.852
1	4	2	2	33	1	0	1	5	4	0	0.917
1	4	2	2	33	1	0	1	3	6	0	4.301
1	4	2	2	33	1	0	1	2	0	0	1.684
1	4	2	2	33	1	0	1	4	3	0	4.494
1	4	2	2	33	2	1	1	0	2	0	2.466
1	4	2	2	33	2	0	2	5	4	0	0.749
1	4	2	2	33	2	0	2	3	1	0	0.62
1	4	2	2	33	2	0	2	4	0	0	1.001
1	4	2	2	33	2	0	2	1	3	0	0.924
1	4	2	2	33	2	0	2	4	0	0	0.731
1	4	2	2	33	2	0	2	3	1	0	0.674
1	4	2	2	33	2	0	2	4	0	0	0.715
1	4	2	2	33	2	0	2	5	3	0	0.781
1	4	2	2	33	2	0	2	1	0	0	0.796
1	4	2	2	33	2	0	2	4	3	0	0.764
1	4	2	2	33	2	0	2	1	0	0	0.604
1	4	2	2	33	5	1	2	4	5	0	1.125
1	4	2	2	33	5	0	5	1	0	0	0.82
1	4	2	2	33	5	0	5	4	3	0	0.605
1	4	2	2	33	5	0	5	1	2	0	0.597
1	4	2	2	33	5	0	5	3	4	0	0.626
1	4	2	2	33	5	0	5	2	1	0	0.669
1	4	2	2	33	5	0	5	0	3	0	0.804
1	4	2	2	33	5	0	5	4	2	0	4.573
1	4	2	2	33	1	2	5	1	3	0	2.067
1	4	2	2	33	1	0	1	4	5	0	0.901
1	4	2	2	33	1	0	1	3	2	0	0.701
1	4	2	2	33	1	0	1	5	6	0	0.755
1	4	2	2	33	1	0	1	3	2	0	1.267
1	4	2	2	33	1	0	1	5	6	0	0.898
1	4	2	2	33	1	0	1	2	0	0	0.941
1	4	2	2	33	1	0	1	5	6	0	1.292
1	4	2	2	33	1	0	1	3	4	0	1.22
1	4	2	2	33	1	0	1	2	0	0	0.683
1	4	2	2	33	6	1	1	5	6	0	1.812
1	4	2	2	33	6	0	6	1	2	0	1.156
1	4	2	2	33	6	0	6	4	5	0	0.749
1	4	2	2	33	6	0	6	3	2	0	0.708
1	4	2	2	33	6	0	6	1	7	0	0.739
1	4	2	2	33	6	0	6	4	3	0	0.916
1	4	2	2	33	6	0	6	2	1	0	0.804
1	4	2	2	33	6	0	6	3	4	0	0.852
1	4	2	2	33	6	0	6	2	1	0	0.756
1	4	2	2	33	6	0	6	3	4	0	0.59
1	4	2	2	33	7	1	6	1	7	0	0.976
1	4	2	2	33	7	0	7	8	9	1	0.921
1	4	2	2	33	7	0	7	11	10	1	1.616
1	4	2	2	33	7	0	7	9	12	1	0.763
1	4	2	2	33	7	0	7	11	6	0	1.05
1	4	2	2	33	7	0	7	12	10	1	1.405
1	4	2	2	33	9	1	7	11	9	0	1.987
1	4	2	2	33	9	0	9	8	7	0	0.667
1	4	2	2	33	9	0	9	11	10	0	0.604
1	4	2	2	33	9	0	9	12	13	0	0.668
1	4	2	2	33	9	0	9	8	7	0	0.722
1	4	2	2	33	9	0	9	12	11	0	0.87
1	4	2	2	33	9	0	9	10	13	0	1.429
1	4	2	2	33	9	0	9	8	7	0	3.716
1	4	2	2	33	12	1	9	13	12	0	3.007
1	4	2	2	33	12	0	12	10	9	0	0.656
1	4	2	2	33	12	0	12	11	13	0	0.532
1	4	2	2	33	12	0	12	8	9	0	0.587
1	4	2	2	33	12	0	12	10	7	0	0.717
1	4	2	2	33	9	2	12	9	8	0	2.577
1	4	2	2	33	9	0	9	7	10	0	0.839
1	4	2	2	33	9	0	9	11	12	0	0.685
1	4	2	2	33	9	0	9	10	13	0	0.611
1	4	2	2	33	11	2	9	11	12	0	1.363
1	4	2	2	33	11	0	11	9	8	0	0.611
1	4	2	2	33	11	0	11	13	12	0	0.543
1	4	2	2	33	11	0	11	8	7	0	0.562
1	4	2	2	33	11	0	11	10	12	0	0.579
1	4	2	2	33	11	0	11	9	8	0	0.747
1	4	2	2	33	10	1	11	12	10	0	2.821
1	4	2	2	33	10	0	10	9	11	0	0.733
1	4	2	2	33	10	0	10	8	7	0	0.641
1	4	2	2	33	10	0	10	11	9	0	0.636
1	4	2	2	33	10	0	10	13	12	0	0.644
1	4	2	2	33	10	0	10	8	7	0	0.716
1	4	2	2	33	10	0	10	12	13	0	0.716
1	4	2	2	33	10	0	10	8	9	0	0.708
1	4	2	2	33	10	0	10	7	11	0	2.364
1	4	2	2	33	10	0	10	9	8	0	1.628
1	4	2	2	33	10	0	10	12	11	0	3.206
1	4	2	2	33	10	0	10	7	8	0	1.011
1	4	2	2	33	12	2	10	12	13	0	1.804
1	4	2	2	33	12	0	12	9	8	0	0.82
1	4	2	2	33	12	0	12	10	11	0	0.532
1	4	2	2	33	12	0	12	9	8	0	0.595
1	4	2	2	33	12	0	12	13	11	0	0.603
1	4	2	2	33	12	0	12	9	8	0	0.632
1	4	2	2	33	12	0	12	11	10	0	3.284
1	4	2	2	33	12	0	12	7	8	0	0.732
1	4	2	2	33	12	0	12	11	13	0	0.628
1	4	2	2	33	12	0	12	9	8	0	0.732
1	4	2	2	33	12	0	12	11	13	0	0.675
1	4	2	2	33	12	0	12	8	7	0	0.667
1	4	2	2	33	12	0	12	10	9	0	0.707
1	4	2	2	33	12	0	12	11	8	0	0.723
1	4	2	2	33	12	0	12	13	10	0	0.708
1	4	2	2	33	12	0	12	8	7	0	0.995
1	4	2	2	33	12	0	12	10	11	0	0.844
1	4	2	2	33	12	0	12	8	7	0	0.708
1	4	2	2	33	12	0	12	13	11	0	0.756
1	4	2	2	33	12	0	12	9	8	0	0.708
1	4	2	2	33	12	0	12	11	10	0	0.789
1	4	2	2	33	12	0	12	9	13	0	0.652
1	4	2	2	33	12	0	12	8	10	0	0.636
1	4	2	2	33	12	0	12	9	7	0	0.588
1	4	2	2	33	12	0	12	8	10	0	0.58
1	4	2	2	33	7	1	12	9	7	1	2.467
1	4	2	2	33	7	0	7	11	12	1	6.188
1	4	2	2	33	7	0	7	10	9	1	1.004
1	4	2	2	33	7	0	7	6	12	0	0.576
1	4	2	2	33	7	0	7	11	10	1	0.669
1	4	2	2	33	6	1	7	12	6	1	3.494
1	4	2	2	33	6	0	6	2	3	0	1.036
1	4	2	2	33	6	0	6	7	1	0	1.113
1	4	2	2	33	6	0	6	3	2	0	0.873
1	4	2	2	33	5	1	6	4	5	1	5.092
1	4	2	2	33	5	0	5	0	1	0	0.832
1	4	2	2	33	5	0	5	3	2	0	0.585
1	4	2	2	33	5	0	5	4	6	0	0.556
1	4	2	2	33	5	0	5	1	0	0	0.549
1	4	2	2	33	5	0	5	4	3	0	0.772
1	4	2	2	33	5	0	5	2	1	0	1.812
1	4	2	2	33	3	1	5	4	3	0	2.236
1	4	2	2	33	3	0	3	1	2	0	0.7
1	4	2	2	33	3	0	3	4	5	0	0.528
1	4	2	2	33	3	0	3	2	6	0	0.596
1	4	2	2	33	3	0	3	1	4	0	0.619
1	4	2	2	33	3	0	3	5	6	0	0.621
1	4	2	2	33	3	0	3	2	1	0	0.676
1	4	2	2	33	3	0	3	4	5	0	0.684
1	4	2	2	33	0	1	3	1	0	1	2.036
1	4	2	2	33	0	0	0	5	4	1	0.771
1	4	2	2	33	0	0	0	2	3	1	0.635
1	4	2	2	33	0	0	0	4	1	1	0.677
1	4	2	2	33	0	0	0	3	5	1	0.763
1	4	2	2	33	0	0	0	34	4	0	0.572
1	4	2	2	33	0	0	0	3	2	1	0.829
1	4	2	2	33	0	0	0	5	4	1	0.8
1	4	2	2	33	0	0	0	2	3	1	0.717
1	4	2	2	33	0	0	0	4	1	1	0.707
1	4	2	2	33	0	0	0	2	3	1	0.62
1	4	2	2	33	0	0	0	4	1	1	0.644
1	4	2	2	33	34	1	0	5	34	1	1.162
1	4	2	2	33	34	0	34	29	0	0	0.653
1	4	2	2	33	34	0	34	31	32	0	0.853
1	4	2	2	33	34	0	34	30	29	0	1.153
1	4	2	2	33	33	1	34	30	29	0	2.327
1	4	2	3	21	28	0	28	32	29	1	6.883
1	4	2	3	21	28	0	28	33	27	0	0.939
1	4	2	3	21	28	0	28	29	30	1	1.052
1	4	2	3	21	28	0	28	27	33	0	0.908
1	4	2	3	21	28	0	28	29	30	1	0.885
1	4	2	3	21	32	1	28	33	32	0	3.124
1	4	2	3	21	32	0	32	30	29	0	0.86
1	4	2	3	21	32	0	32	33	31	0	0.74
1	4	2	3	21	32	0	32	29	28	0	0.789
1	4	2	3	21	32	0	32	31	30	0	0.813
1	4	2	3	21	32	0	32	29	33	0	0.755
1	4	2	3	21	32	0	32	31	34	0	0.634
1	4	2	3	21	28	1	32	29	28	1	1.413
1	4	2	3	21	28	0	28	32	33	1	0.883
1	4	2	3	21	28	0	28	31	27	0	0.596
1	4	2	3	21	28	0	28	29	30	1	0.676
1	4	2	3	21	28	0	28	32	33	1	0.705
1	4	2	3	21	28	0	28	31	30	1	0.907
1	4	2	3	21	28	0	28	32	33	1	0.787
1	4	2	3	21	28	0	28	29	30	1	0.66
1	4	2	3	21	32	2	28	32	31	0	3.011
1	4	2	3	21	32	0	32	29	30	0	0.546
1	4	2	3	21	32	0	32	31	33	0	0.65
1	4	2	3	21	32	0	32	29	28	0	0.651
1	4	2	3	21	32	0	32	31	30	0	0.717
1	4	2	3	21	32	0	32	29	33	0	0.588
1	4	2	3	21	32	0	32	30	28	0	0.564
1	4	2	3	21	32	0	32	31	29	0	0.587
1	4	2	3	21	32	0	32	30	33	0	0.604
1	4	2	3	21	32	0	32	31	29	0	0.66
1	4	2	3	21	32	0	32	30	33	0	0.78
1	4	2	3	21	28	2	32	28	29	1	3.5
1	4	2	3	21	28	0	28	30	31	1	0.636
1	4	2	3	21	28	0	28	33	27	0	0.571
1	4	2	3	21	28	0	28	31	32	1	0.606
1	4	2	3	21	28	0	28	33	30	1	0.78
1	4	2	3	21	28	0	28	31	32	1	0.604
1	4	2	3	21	28	0	28	30	33	1	0.662
1	4	2	3	21	28	0	28	31	29	1	0.641
1	4	2	3	21	28	0	28	27	33	0	0.973
1	4	2	3	21	28	0	28	32	31	1	0.692
1	4	2	3	21	28	0	28	33	30	1	1.181
1	4	2	3	21	27	1	28	32	27	1	2.803
1	4	2	3	21	27	0	27	24	23	0	2.139
1	4	2	3	21	25	2	27	25	26	1	4.412
1	4	2	3	21	25	0	25	23	22	0	0.689
1	4	2	3	21	25	0	25	26	27	0	0.772
1	4	2	3	21	21	2	25	26	27	0	1.286
1	4	2	4	6	33	0	33	30	28	0	4.691
1	4	2	4	6	29	1	33	31	29	0	3.203
1	4	2	4	6	29	0	29	30	28	0	0.724
1	4	2	4	6	29	0	29	32	31	0	0.717
1	4	2	4	6	29	0	29	33	34	0	0.611
1	4	2	4	6	29	0	29	30	31	0	0.804
1	4	2	4	6	29	0	29	32	28	0	0.548
1	4	2	4	6	29	0	29	30	31	0	0.764
1	4	2	4	6	29	0	29	32	28	0	0.63
1	4	2	4	6	34	1	29	33	34	1	1.02
1	4	2	4	6	34	0	34	30	29	1	0.627
1	4	2	4	6	34	0	34	33	32	1	0.477
1	4	2	4	6	34	0	34	30	31	1	0.509
1	4	2	4	6	34	0	34	33	32	1	0.5
1	4	2	4	6	34	0	34	30	31	1	0.494
1	4	2	4	6	34	0	34	32	29	1	1.391
1	4	2	4	6	31	2	34	31	33	0	1.823
1	4	2	4	6	31	0	31	28	29	0	0.597
1	4	2	4	6	31	0	31	33	34	0	0.503
1	4	2	4	6	31	0	31	29	28	0	0.586
1	4	2	4	6	31	0	31	33	34	0	0.477
1	4	2	4	6	31	0	31	30	29	0	1.343
1	4	2	4	6	31	0	31	33	34	0	0.8
1	4	2	4	6	31	0	31	32	30	0	0.753
1	4	2	4	6	31	0	31	33	29	0	0.609
1	4	2	4	6	30	2	31	30	28	0	1.434
1	4	2	4	6	30	0	30	32	33	0	0.689
1	4	2	4	6	30	0	30	29	31	0	0.621
1	4	2	4	6	30	0	30	34	33	0	0.593
1	4	2	4	6	30	0	30	31	32	0	0.604
1	4	2	4	6	30	0	30	29	28	0	0.853
1	4	2	4	6	30	0	30	33	32	0	1.281
1	4	2	4	6	30	0	30	29	28	0	0.676
1	4	2	4	6	30	0	30	34	33	0	0.821
1	4	2	4	6	29	1	30	31	29	0	1.229
1	4	2	4	6	29	0	29	30	32	0	0.691
1	4	2	4	6	29	0	29	33	34	0	0.612
1	4	2	4	6	29	0	29	31	32	0	0.612
1	4	2	4	6	29	0	29	30	33	0	0.66
1	4	2	4	6	29	0	29	32	34	0	0.728
1	4	2	4	6	29	0	29	31	33	0	3.029
1	4	2	4	6	29	0	29	30	28	0	1.691
1	4	2	4	6	32	1	29	31	32	0	2.804
1	4	2	4	6	32	0	32	28	29	0	0.748
1	4	2	4	6	32	0	32	33	34	0	0.683
1	4	2	4	6	32	0	32	30	31	0	0.747
1	4	2	4	6	32	0	32	29	33	0	0.611
1	4	2	4	6	32	0	32	30	28	0	0.741
1	4	2	4	6	32	0	32	31	29	0	0.797
1	4	2	4	6	32	0	32	34	33	0	1.652
1	4	2	4	6	32	0	32	29	28	0	1.395
1	4	2	4	6	31	2	32	31	30	0	3.3
1	4	2	4	6	31	0	31	32	33	0	0.731
1	4	2	4	6	31	0	31	29	30	0	0.733
1	4	2	4	6	31	0	31	33	32	0	0.779
1	4	2	4	6	31	0	31	30	34	0	0.876
1	4	2	4	6	31	0	31	29	28	0	0.732
1	4	2	4	6	31	0	31	32	30	0	1.042
1	4	2	4	6	31	0	31	29	33	0	1.684
1	4	2	4	6	31	0	31	30	32	0	2.692
1	4	2	4	6	33	2	31	33	29	0	3.22
1	4	2	4	6	33	0	33	30	28	0	1.043
1	4	2	4	6	33	0	33	34	32	0	0.843
1	4	2	4	6	33	0	33	31	30	0	3.429
1	4	2	4	6	33	0	33	32	34	0	1.164
1	4	2	4	6	33	0	33	30	31	0	0.868
1	4	2	4	6	33	0	33	29	28	0	1.116
1	4	2	4	6	33	0	33	32	34	0	0.868
1	4	2	4	6	28	2	33	28	29	0	1.896
1	4	2	4	6	28	0	28	32	33	0	0.596
1	4	2	4	6	28	0	28	30	31	0	0.581
1	4	2	4	6	28	0	28	33	32	0	0.548
1	4	2	4	6	28	0	28	31	27	0	0.591
1	4	2	4	6	28	0	28	32	30	0	0.991
1	4	2	4	6	27	1	28	33	27	0	1.189
1	4	2	4	6	27	0	27	28	22	0	1.931
1	4	2	4	6	27	0	27	24	23	1	1.605
1	4	2	4	6	27	0	27	26	25	1	1.42
1	4	2	4	6	22	2	27	22	28	0	2.545
1	4	2	4	6	22	0	22	25	24	0	0.58
1	4	2	4	6	22	0	22	26	23	0	0.589
1	4	2	4	6	22	0	22	24	21	0	0.684
1	4	2	4	6	22	0	22	26	25	0	0.781
1	4	2	4	6	24	2	22	24	27	0	3.292
1	4	2	4	6	24	0	24	23	22	0	0.661
1	4	2	4	6	24	0	24	26	27	0	0.557
1	4	2	4	6	24	0	24	22	23	0	0.54
1	4	2	4	6	24	0	24	26	27	0	0.587
1	4	2	4	6	22	2	24	22	21	0	1.96
1	4	2	4	6	22	0	22	24	25	0	0.619
1	4	2	4	6	22	0	22	23	21	0	0.53
1	4	2	4	6	22	0	22	25	24	0	0.541
1	4	2	4	6	22	0	22	23	21	0	0.837
1	4	2	4	6	22	0	22	26	25	0	0.701
1	4	2	4	6	24	2	22	24	23	0	0.892
1	4	2	4	6	24	0	24	26	25	0	0.651
1	4	2	4	6	24	0	24	21	22	0	0.573
1	4	2	4	6	24	0	24	26	25	0	0.627
1	4	2	4	6	24	0	24	22	21	0	0.733
1	4	2	4	6	24	0	24	25	26	0	0.797
1	4	2	4	6	23	2	24	23	27	0	2.653
1	4	2	4	6	23	0	23	25	24	0	0.572
1	4	2	4	6	23	0	23	22	26	0	0.58
1	4	2	4	6	23	0	23	24	25	0	0.917
1	4	2	4	6	23	0	23	22	26	0	0.74
1	4	2	4	6	23	0	23	25	24	0	0.749
1	4	2	4	6	23	0	23	26	22	0	0.876
1	4	2	4	6	25	1	23	27	25	0	3.564
1	4	2	4	6	25	0	25	23	22	0	1.612
1	4	2	4	6	21	1	25	24	21	0	3.396
1	4	2	4	6	21	0	21	23	22	0	0.715
1	4	2	4	6	21	0	21	25	24	0	0.537
1	4	2	4	6	21	0	21	22	23	0	0.62
1	4	2	4	6	21	0	21	25	24	0	0.643
1	4	2	4	6	20	1	21	26	20	1	2.997
1	4	2	4	6	20	0	20	21	15	0	0.876
1	4	2	4	6	20	0	20	17	18	0	1.298
1	4	2	4	6	20	0	20	15	16	0	0.613
1	4	2	4	6	20	0	20	18	17	0	1.308
1	4	2	4	6	15	1	20	21	15	1	3.63
1	4	2	4	6	15	0	15	17	18	0	0.778
1	4	2	4	6	15	0	15	16	19	0	0.541
1	4	2	4	6	15	0	15	17	18	0	0.556
1	4	2	4	6	15	0	15	16	19	0	0.574
1	4	2	4	6	14	1	15	17	14	1	1.795
1	4	2	4	6	14	0	14	18	19	1	0.611
1	4	2	4	6	14	0	14	16	15	1	0.565
1	4	2	4	6	14	0	14	18	19	1	0.57
1	4	2	4	6	14	0	14	16	15	1	0.652
1	4	2	4	6	14	0	14	13	19	0	0.7
1	4	2	4	6	14	0	14	17	16	1	0.844
1	4	2	4	6	14	0	14	18	15	1	1.115
1	4	2	4	6	13	1	14	19	13	1	1.27
1	4	2	4	6	13	0	13	8	14	0	0.523
1	4	2	4	6	13	0	13	10	9	0	0.55
1	4	2	4	6	13	0	13	8	14	0	0.592
1	4	2	4	6	13	0	13	9	10	0	0.588
1	4	2	4	6	13	0	13	12	11	0	0.66
1	4	2	4	6	13	0	13	8	14	0	0.821
1	4	2	4	6	13	0	13	11	10	0	0.872
1	4	2	4	6	8	2	13	8	14	1	1.562
1	4	2	4	6	8	0	8	10	11	0	0.483
1	4	2	4	6	8	0	8	9	7	0	0.565
1	4	2	4	6	8	0	8	12	11	0	0.634
1	4	2	4	6	8	0	8	10	13	0	0.613
1	4	2	4	6	8	0	8	11	12	0	0.788
1	4	2	4	6	8	0	8	10	9	0	0.695
1	4	2	4	6	8	0	8	12	13	0	0.9
1	4	2	4	6	8	0	8	11	10	0	0.619
1	4	2	4	6	7	1	8	9	7	1	1.106
1	4	2	4	6	7	0	7	12	11	1	0.573
1	4	2	4	6	7	0	7	9	10	1	0.636
1	4	2	4	6	7	0	7	6	12	0	0.581
1	4	2	4	6	7	0	7	9	10	1	0.85
1	4	2	4	6	7	0	7	12	11	1	0.708
1	4	2	4	6	6	1	7	12	11	0	1.253
1	5	3	2	34	5	1	2	4	5	0	13.323
1	5	3	2	34	5	0	5	2	1	0	1.53
1	5	3	2	34	5	0	5	4	6	0	1.26
1	5	3	2	34	5	0	5	2	1	0	1.093
1	5	3	2	34	3	2	5	3	0	0	2.62
1	5	3	2	34	3	0	3	2	1	0	0.772
1	5	3	2	34	3	0	3	4	0	0	0.668
1	5	3	2	34	3	0	3	6	5	0	0.708
1	5	3	2	34	3	0	3	0	1	0	0.744
1	5	3	2	34	3	0	3	4	5	0	0.911
1	5	3	2	34	3	0	3	1	2	0	1.566
1	5	3	2	34	4	2	3	4	0	0	2.245
1	5	3	2	34	4	0	4	2	3	0	0.924
1	5	3	2	34	4	0	4	5	6	0	0.601
1	5	3	2	34	4	0	4	1	2	0	0.605
1	5	3	2	34	0	1	4	3	0	1	2.645
1	5	3	2	34	0	0	0	5	4	1	0.844
1	5	3	2	34	0	0	0	3	34	0	0.597
1	5	3	2	34	0	0	0	2	1	1	0.707
1	5	3	2	34	0	0	0	3	4	1	0.685
1	5	3	2	34	0	0	0	5	2	1	0.62
1	5	3	2	34	0	0	0	4	3	1	0.86
1	5	3	2	34	0	0	0	2	5	1	0.597
1	5	3	2	34	0	0	0	3	1	1	0.588
1	5	3	2	34	34	1	0	3	1	0	1.004
1	5	3	3	8	17	0	17	19	15	0	6.875
1	5	3	3	8	17	0	17	16	14	0	1.427
1	5	3	3	8	17	0	17	19	20	0	1.192
1	5	3	3	8	17	0	17	15	14	0	1.339
1	5	3	3	8	20	1	17	19	20	0	2.468
1	5	3	3	8	20	0	20	15	16	0	1.259
1	5	3	3	8	18	1	20	19	18	1	2.622
1	5	3	3	8	18	0	18	14	15	0	0.79
1	5	3	3	8	18	0	18	17	19	0	0.692
1	5	3	3	8	18	0	18	15	16	0	0.747
1	5	3	3	8	18	0	18	17	14	0	0.724
1	5	3	3	8	16	2	18	16	15	0	3.757
1	5	3	3	8	16	0	16	18	17	0	0.858
1	5	3	3	8	16	0	16	19	15	0	0.845
1	5	3	3	8	16	0	16	18	17	0	0.698
1	5	3	3	8	14	1	16	15	14	1	1.924
1	5	3	3	8	14	0	14	16	17	1	0.563
1	5	3	3	8	14	0	14	15	18	1	0.597
1	5	3	3	8	14	0	14	17	19	1	0.768
1	5	3	3	8	15	1	14	16	15	0	2.037
1	5	3	3	8	15	0	15	19	18	0	0.804
1	5	3	3	8	15	0	15	17	20	0	0.78
1	5	3	3	8	15	0	15	16	14	0	0.812
1	5	3	3	8	15	0	15	19	18	0	0.721
1	5	3	3	8	15	0	15	16	14	0	0.723
1	5	3	3	8	20	1	15	19	20	0	0.909
1	5	3	3	8	20	0	20	15	21	0	0.578
1	5	3	3	8	20	0	20	18	17	0	0.948
1	5	3	3	8	21	1	20	15	21	0	1.747
1	5	3	3	8	21	0	21	25	24	1	1.322
1	5	3	3	8	21	0	21	23	26	1	2.232
1	5	3	3	8	21	0	21	24	25	1	0.964
1	5	3	3	8	21	0	21	26	20	0	1.276
1	5	3	3	8	21	0	21	22	23	1	2.837
1	5	3	3	8	21	0	21	24	25	1	1.426
1	5	3	3	8	26	2	21	26	20	0	1.947
1	5	3	3	8	26	0	26	22	23	0	0.724
1	5	3	3	8	26	0	26	25	24	0	0.618
1	5	3	3	8	26	0	26	23	22	0	0.676
1	5	3	3	8	26	0	26	24	25	0	0.66
1	5	3	3	8	26	0	26	23	22	0	0.724
1	5	3	3	8	26	0	26	25	27	0	1.021
1	5	3	3	8	26	0	26	22	23	0	0.756
1	5	3	3	8	21	2	26	21	24	1	3.076
1	5	3	3	8	21	0	21	23	25	1	0.875
1	5	3	3	8	21	0	21	24	26	1	0.692
1	5	3	3	8	21	0	21	23	25	1	0.66
1	5	3	3	8	21	0	21	24	26	1	0.645
1	5	3	3	8	21	0	21	23	25	1	0.595
1	5	3	3	8	21	0	21	26	24	1	0.621
1	5	3	3	8	21	0	21	20	25	0	0.66
1	5	3	3	8	21	0	21	23	22	1	0.868
1	5	3	3	8	21	0	21	26	25	1	0.556
1	5	3	3	8	21	0	21	23	22	1	0.589
1	5	3	3	8	21	0	21	25	24	1	0.596
1	5	3	3	8	21	0	21	23	22	1	0.605
1	5	3	3	8	21	0	21	25	24	1	0.567
1	5	3	3	8	21	0	21	23	26	1	0.628
1	5	3	3	8	21	0	21	24	25	1	0.772
1	5	3	3	8	21	0	21	23	26	1	0.724
1	5	3	3	8	21	0	21	24	25	1	0.636
1	5	3	3	8	26	1	21	20	26	0	1.502
1	5	3	3	8	26	0	26	23	22	0	0.556
1	5	3	3	8	26	0	26	25	27	0	0.684
1	5	3	3	8	26	0	26	23	24	0	0.596
1	5	3	3	8	26	0	26	22	25	0	0.812
1	5	3	3	8	26	0	26	27	24	0	0.74
1	5	3	3	8	26	0	26	22	23	0	0.57
1	5	3	3	8	26	0	26	24	21	0	0.463
1	5	3	3	8	26	0	26	25	23	0	0.868
1	5	3	3	8	26	0	26	24	22	0	0.915
1	5	3	3	8	21	1	26	23	21	1	1.123
1	5	3	3	8	21	0	21	25	26	1	0.539
1	5	3	3	8	20	1	21	24	20	1	1.043
1	5	3	3	8	20	0	20	15	21	0	0.836
1	5	3	3	8	20	0	20	17	18	0	1.516
1	5	3	3	8	20	0	20	16	19	0	0.996
1	5	3	3	8	15	1	20	17	15	1	1.643
1	5	3	3	8	15	0	15	16	14	0	0.748
1	5	3	3	8	15	0	15	18	19	0	0.652
1	5	3	3	8	15	0	15	16	17	0	0.748
1	5	3	3	8	15	0	15	14	18	0	0.789
1	5	3	3	8	17	2	15	17	16	0	1.122
1	5	3	3	8	17	0	17	18	15	0	0.675
1	5	3	3	8	17	0	17	14	16	0	0.604
1	5	3	3	8	17	0	17	20	19	0	0.781
1	5	3	3	8	17	0	17	18	16	0	0.613
1	5	3	3	8	17	0	17	19	20	0	0.699
1	5	3	3	8	17	0	17	16	18	0	0.75
1	5	3	3	8	19	2	17	19	20	0	1.108
1	5	3	3	8	19	0	19	15	16	0	0.684
1	5	3	3	8	19	0	19	18	17	0	0.636
1	5	3	3	8	19	0	19	16	20	0	0.667
1	5	3	3	8	19	0	19	17	15	0	0.608
1	5	3	3	8	19	0	19	16	14	0	0.596
1	5	3	3	8	19	0	19	18	17	0	0.697
1	5	3	3	8	19	0	19	16	20	0	2.008
1	5	3	3	8	19	0	19	15	17	0	1.442
1	5	3	3	8	19	0	19	16	14	0	1.275
1	5	3	3	8	19	0	19	18	20	0	1.213
1	5	3	3	8	16	1	19	17	16	0	3.06
1	5	3	3	8	16	0	16	15	18	0	0.507
1	5	3	3	8	16	0	16	19	20	0	0.542
1	5	3	3	8	16	0	16	14	15	0	0.573
1	5	3	3	8	16	0	16	19	20	0	0.765
1	5	3	3	8	16	0	16	15	17	0	0.836
1	5	3	3	8	16	0	16	18	19	0	0.62
1	5	3	3	8	16	0	16	15	17	0	0.82
1	5	3	3	8	16	0	16	18	14	0	0.805
1	5	3	3	8	16	0	16	15	17	0	1.484
1	5	3	3	8	16	0	16	18	19	0	0.84
1	5	3	3	8	16	0	16	15	14	0	2.375
1	5	3	3	8	19	2	16	19	18	0	1.838
1	5	3	3	8	19	0	19	14	15	0	0.628
1	5	3	3	8	19	0	19	17	16	0	0.604
1	5	3	3	8	19	0	19	15	14	0	0.627
1	5	3	3	8	19	0	19	18	17	0	0.578
1	5	3	3	8	19	0	19	15	16	0	0.597
1	5	3	3	8	19	0	19	14	17	0	0.701
1	5	3	3	8	19	0	19	16	18	0	0.616
1	5	3	3	8	19	0	19	17	15	0	0.677
1	5	3	3	8	19	0	19	18	16	0	0.676
1	5	3	3	8	14	1	19	15	14	1	1.856
1	5	3	3	8	14	0	14	16	17	1	0.504
1	5	3	3	8	14	0	14	18	15	1	0.716
1	5	3	3	8	14	0	14	19	17	1	0.716
1	5	3	3	8	14	0	14	16	15	1	0.609
1	5	3	3	8	14	0	14	19	13	0	0.709
1	5	3	3	8	14	0	14	16	17	1	1.068
1	5	3	3	8	14	0	14	18	19	1	0.747
1	5	3	3	8	13	1	14	17	13	1	1.163
1	5	3	3	8	8	2	13	17	13	0	1.482
1	5	3	4	6	32	0	32	28	34	0	6.82
1	5	3	4	6	32	0	32	31	33	0	1.875
1	5	3	4	6	32	0	32	30	34	0	1.86
1	5	3	4	6	32	0	32	29	28	0	3.053
1	5	3	4	6	32	0	32	33	34	0	6.029
1	5	3	4	6	29	2	32	29	28	0	12.484
1	5	3	4	6	29	0	29	31	30	0	1.121
1	5	3	4	6	29	0	29	33	34	0	0.764
1	5	3	4	6	29	0	29	30	31	0	0.691
1	5	3	4	6	29	0	29	32	33	0	0.73
1	5	3	4	6	29	0	29	28	30	0	0.971
1	5	3	4	6	29	0	29	33	34	0	0.717
1	5	3	4	6	28	1	29	30	28	0	1.819
1	5	3	4	6	28	0	28	32	31	0	0.901
1	5	3	4	6	28	0	28	29	30	0	1.057
1	5	3	4	6	28	0	28	31	32	0	1.084
1	5	3	4	6	28	0	28	33	30	0	0.811
1	5	3	4	6	27	1	28	32	27	0	6.355
1	5	3	4	6	27	0	27	24	23	1	1.237
1	5	3	4	6	27	0	27	25	26	1	0.804
1	5	3	4	6	27	0	27	22	23	1	0.939
1	5	3	4	6	27	0	27	24	28	0	1.084
1	5	3	4	6	27	0	27	25	26	1	0.683
1	5	3	4	6	28	1	27	22	28	1	1.532
1	5	3	4	6	28	0	28	32	31	0	0.772
1	5	3	4	6	28	0	28	29	30	0	0.779
1	5	3	4	6	28	0	28	33	32	0	1.164
1	5	3	4	6	28	0	28	30	31	0	0.763
1	5	3	4	6	28	0	28	33	32	0	0.612
1	5	3	4	6	28	0	28	31	27	0	0.837
1	5	3	4	6	28	0	28	32	33	0	1.596
1	5	3	4	6	28	0	28	27	31	0	1.145
1	5	3	4	6	28	0	28	32	33	0	7.154
1	5	3	4	6	28	0	28	29	30	0	1.243
1	5	3	4	6	28	0	28	32	31	0	0.634
1	5	3	4	6	33	1	28	30	33	1	0.893
1	5	3	4	6	33	0	33	31	29	0	0.748
1	5	3	4	6	33	0	33	32	34	0	0.739
1	5	3	4	6	33	0	33	29	30	0	1.237
1	5	3	4	6	33	0	33	31	32	0	0.769
1	5	3	4	6	33	0	33	29	30	0	0.708
1	5	3	4	6	33	0	33	31	28	0	0.768
1	5	3	4	6	33	0	33	30	32	0	1.164
1	5	3	4	6	33	0	33	29	28	0	1.604
1	5	3	4	6	33	0	33	32	31	0	0.666
1	5	3	4	6	33	0	33	29	28	0	0.594
1	5	3	4	6	30	1	33	31	30	0	0.972
1	5	3	4	6	30	0	30	32	29	0	0.771
1	5	3	4	6	30	0	30	33	34	0	0.868
1	5	3	4	6	30	0	30	29	28	0	0.828
1	5	3	4	6	30	0	30	32	31	0	0.564
1	5	3	4	6	30	0	30	33	29	0	0.572
1	5	3	4	6	30	0	30	31	28	0	0.692
1	5	3	4	6	30	0	30	29	32	0	0.869
1	5	3	4	6	30	0	30	31	28	0	0.364
1	5	3	4	6	30	0	30	33	34	0	0.989
1	5	3	4	6	31	1	30	32	31	0	1.012
1	5	3	4	6	31	0	31	29	28	0	0.947
1	5	3	4	6	31	0	31	33	32	0	0.664
1	5	3	4	6	31	0	31	28	29	0	0.628
1	5	3	4	6	31	0	31	32	30	0	0.621
1	5	3	4	6	31	0	31	33	34	0	0.642
1	5	3	4	6	31	0	31	28	29	0	0.775
1	5	3	4	6	31	0	31	32	33	0	0.835
1	5	3	4	6	31	0	31	30	34	0	4.013
1	5	3	4	6	31	0	31	32	29	0	0.851
1	5	3	4	6	31	0	31	30	28	0	0.859
1	5	3	4	6	31	0	31	32	33	0	0.668
1	5	3	4	6	29	2	31	29	30	0	3.366
1	5	3	4	6	29	0	29	28	31	0	0.754
1	5	3	4	6	29	0	29	33	32	0	0.685
1	5	3	4	6	29	0	29	28	30	0	0.605
1	5	3	4	6	29	0	29	32	31	0	0.725
1	5	3	4	6	29	0	29	30	28	0	0.584
1	5	3	4	6	29	0	29	33	34	0	0.748
1	5	3	4	6	29	0	29	30	28	0	0.764
1	5	3	4	6	29	0	29	32	31	0	0.649
1	5	3	4	6	29	0	29	30	28	0	0.637
1	5	3	4	6	34	2	29	34	33	1	2.839
1	5	3	4	6	34	0	34	29	30	1	0.659
1	5	3	4	6	34	0	34	32	33	1	0.701
1	5	3	4	6	34	0	34	29	0	0	0.837
1	5	3	4	6	34	0	34	31	32	1	0.683
1	5	3	4	6	34	0	34	30	29	1	0.452
1	5	3	4	6	34	0	34	32	31	1	0.683
1	5	3	4	6	34	0	34	30	29	1	0.635
1	5	3	4	6	34	0	34	32	33	1	0.653
1	5	3	4	6	0	1	34	29	0	1	0.988
1	5	3	4	6	0	0	0	2	1	0	0.771
1	5	3	4	6	0	0	0	4	3	0	0.677
1	5	3	4	6	0	0	0	2	1	0	0.625
1	5	3	4	6	0	0	0	5	4	0	0.578
1	5	3	4	6	0	0	0	2	1	0	0.611
1	5	3	4	6	0	0	0	4	3	0	0.593
1	5	3	4	6	0	0	0	2	5	0	0.715
1	5	3	4	6	3	2	0	3	4	1	1.499
1	5	3	4	6	3	0	3	2	5	0	0.66
1	5	3	4	6	6	2	3	2	5	0	1.124
1	6	3	2	28	23	0	23	25	26	0	19.789
1	6	3	2	28	23	0	23	22	21	0	1.272
1	6	3	2	28	23	0	23	25	24	0	0.835
1	6	3	2	28	23	0	23	26	27	0	1.021
1	6	3	2	28	23	0	23	24	22	0	0.909
1	6	3	2	28	26	2	23	26	25	0	5.725
1	6	3	2	28	26	0	26	23	24	0	0.899
1	6	3	2	28	26	0	26	22	21	0	0.761
1	6	3	2	28	26	0	26	23	24	0	0.651
1	6	3	2	28	26	0	26	25	27	0	0.659
1	6	3	2	28	26	0	26	21	22	0	0.618
1	6	3	2	28	26	0	26	23	24	0	0.677
1	6	3	2	28	21	2	26	21	22	0	2.135
1	6	3	2	28	21	0	21	25	24	0	0.428
1	6	3	2	28	21	0	21	23	26	0	0.758
1	6	3	2	28	21	0	21	24	25	0	0.62
1	6	3	2	28	21	0	21	26	23	0	0.588
1	6	3	2	28	21	0	21	24	22	0	0.644
1	6	3	2	28	21	0	21	25	26	0	3.025
1	6	3	2	28	20	1	21	24	20	0	1.808
1	6	3	2	28	20	0	20	16	17	1	1.116
1	6	3	2	28	20	0	20	15	21	0	2.788
1	6	3	2	28	20	0	20	16	17	1	0.9
1	6	3	2	28	20	0	20	18	19	1	2.041
1	6	3	2	28	20	0	20	21	15	0	0.789
1	6	3	2	28	20	0	20	18	17	1	0.602
1	6	3	2	28	20	0	20	21	15	0	0.963
1	6	3	2	28	20	0	20	16	17	1	1.308
1	6	3	2	28	18	1	20	15	18	0	1.14
1	6	3	2	28	18	0	18	16	17	0	0.795
1	6	3	2	28	18	0	18	19	20	0	0.677
1	6	3	2	28	18	0	18	17	16	0	0.669
1	6	3	2	28	18	0	18	15	14	0	0.685
1	6	3	2	28	18	0	18	17	16	0	0.9
1	6	3	2	28	14	1	18	15	14	0	1.004
1	6	3	2	28	14	0	14	18	19	0	0.515
1	6	3	2	28	14	0	14	13	17	0	0.742
1	6	3	2	28	14	0	14	18	19	0	0.644
1	6	3	2	28	13	1	14	17	13	0	1.415
1	6	3	2	28	13	0	13	8	14	0	0.534
1	6	3	2	28	13	0	13	10	9	0	1.267
1	6	3	2	28	13	0	13	11	8	0	1.005
1	6	3	2	28	13	0	13	9	14	0	0.916
1	6	3	2	28	13	0	13	10	8	0	0.884
1	6	3	2	28	13	0	13	11	12	0	2.684
1	6	3	2	28	13	0	13	9	8	0	1.74
1	6	3	2	28	11	1	13	12	11	0	1.259
1	6	3	2	28	11	0	11	8	7	0	0.58
1	6	3	2	28	11	0	11	12	10	0	0.773
1	6	3	2	28	11	0	11	8	9	0	0.619
1	6	3	2	28	11	0	11	12	13	0	0.653
1	6	3	2	28	11	0	11	9	10	0	0.867
1	6	3	2	28	11	0	11	12	8	0	0.772
1	6	3	2	28	9	2	11	9	10	0	0.866
1	6	3	2	28	9	0	9	11	8	0	0.484
1	6	3	2	28	9	0	9	10	7	0	0.572
1	6	3	2	28	9	0	9	11	12	0	0.748
1	6	3	2	28	9	0	9	13	10	0	0.688
1	6	3	2	28	9	0	9	8	7	0	0.683
1	6	3	2	28	9	0	9	12	13	0	0.729
1	6	3	2	28	8	1	9	10	8	0	1.123
1	6	3	2	28	8	0	8	11	12	0	0.403
1	6	3	2	28	8	0	8	9	7	0	0.713
1	6	3	2	28	8	0	8	12	11	0	0.627
1	6	3	2	28	7	1	8	9	7	1	1.348
1	6	3	2	28	7	0	7	11	12	1	0.436
1	6	3	2	28	7	0	7	9	10	1	0.683
1	6	3	2	28	7	0	7	11	12	1	0.636
1	6	3	2	28	7	0	7	10	6	0	0.692
1	6	3	2	28	7	0	7	9	8	1	0.699
1	6	3	2	28	6	1	7	12	6	1	0.958
1	6	3	2	28	6	0	6	1	7	0	0.665
1	6	3	2	28	6	0	6	3	4	0	0.788
1	6	3	2	28	6	0	6	2	1	0	0.615
1	6	3	2	28	6	0	6	4	5	0	1.324
1	6	3	2	28	1	2	6	1	7	1	1.379
1	6	3	2	28	1	0	1	0	2	0	0.476
1	6	3	2	28	1	0	1	3	4	0	0.8
1	6	3	2	28	0	1	1	2	0	1	1.117
1	6	3	2	28	0	0	0	1	3	1	0.451
1	6	3	2	28	0	0	0	34	5	0	0.804
1	6	3	2	28	0	0	0	2	1	1	0.749
1	6	3	2	28	0	0	0	5	34	0	1.025
1	6	3	2	28	3	1	0	2	3	0	1.216
1	6	3	2	28	3	0	3	5	4	0	0.436
1	6	3	2	28	3	0	3	0	1	0	0.661
1	6	3	2	28	3	0	3	4	2	0	0.627
1	6	3	2	28	3	0	3	1	5	0	0.733
1	6	3	2	28	3	0	3	6	4	0	0.628
1	6	3	2	28	3	0	3	1	0	0	0.668
1	6	3	2	28	3	0	3	2	4	0	0.788
1	6	3	2	28	5	2	3	5	6	0	1.621
1	6	3	2	28	5	0	5	2	3	0	0.668
1	6	3	2	28	5	0	5	1	0	0	0.629
1	6	3	2	28	5	0	5	2	3	0	0.995
1	6	3	2	28	5	0	5	1	0	0	0.572
1	6	3	2	28	5	0	5	3	4	0	0.669
1	6	3	2	28	5	0	5	1	0	0	0.821
1	6	3	2	28	5	0	5	4	3	0	0.652
1	6	3	2	28	2	2	5	2	1	0	1.067
1	6	3	2	28	2	0	2	3	0	0	0.451
1	6	3	2	28	2	0	2	5	4	0	0.704
1	6	3	2	28	2	0	2	6	3	0	0.74
1	6	3	2	28	2	0	2	4	5	0	0.637
1	6	3	2	28	2	0	2	3	1	0	0.691
1	6	3	2	28	2	0	2	4	0	0	0.645
1	6	3	2	28	2	0	2	3	1	0	0.965
1	6	3	2	28	4	1	2	0	4	0	1.197
1	6	3	2	28	4	0	4	5	3	0	0.571
1	6	3	2	28	4	0	4	1	2	0	0.693
1	6	3	2	28	4	0	4	5	3	0	0.676
1	6	3	2	28	4	0	4	2	1	0	0.701
1	6	3	2	28	4	0	4	3	5	0	0.693
1	6	3	2	28	4	0	4	2	6	0	0.539
1	6	3	2	28	4	0	4	1	0	0	0.884
1	6	3	2	28	4	0	4	3	2	0	0.987
1	6	3	2	28	4	0	4	1	0	0	1.31
1	6	3	2	28	4	0	4	6	5	0	1.165
1	6	3	2	28	1	1	4	0	1	0	1.453
1	6	3	2	28	1	0	1	2	3	0	0.619
1	6	3	2	28	1	0	1	6	5	0	0.765
1	6	3	2	28	1	0	1	2	0	0	0.572
1	6	3	2	28	1	0	1	4	3	0	0.67
1	6	3	2	28	1	0	1	6	5	0	0.65
1	6	3	2	28	1	0	1	2	0	0	0.668
1	6	3	2	28	1	0	1	5	6	0	0.636
1	6	3	2	28	1	0	1	4	3	0	0.677
1	6	3	2	28	1	0	1	2	5	0	0.857
1	6	3	2	28	1	0	1	3	4	0	0.788
1	6	3	2	28	0	1	1	2	0	1	1.233
1	6	3	2	28	0	0	0	4	5	1	0.515
1	6	3	2	28	0	0	0	2	1	1	0.597
1	6	3	2	28	0	0	0	34	5	0	0.633
1	6	3	2	28	0	0	0	3	4	1	0.877
1	6	3	2	28	34	1	0	5	34	1	1.221
1	6	3	2	28	34	0	34	30	31	0	0.524
1	6	3	2	28	34	0	34	29	0	0	0.804
1	6	3	2	28	34	0	34	32	31	0	0.845
1	6	3	2	28	34	0	34	29	30	0	0.716
1	6	3	2	28	34	0	34	32	33	0	0.658
1	6	3	2	28	29	1	34	0	29	1	2.501
1	6	3	2	28	29	0	29	31	30	0	0.772
1	6	3	2	28	29	0	29	33	34	0	0.692
1	6	3	2	28	29	0	29	31	30	0	0.707
1	6	3	2	28	28	1	29	31	30	0	1.268
1	6	3	3	16	22	0	22	26	27	0	4.371
1	6	3	3	16	22	0	22	25	24	0	1.107
1	6	3	3	16	21	1	22	23	21	1	2.356
1	6	3	3	16	21	0	21	25	26	1	0.811
1	6	3	3	16	20	2	21	20	24	1	2.293
1	6	3	3	16	16	2	20	20	24	0	1.388
1	6	3	4	14	24	0	24	22	26	0	3.171
1	6	3	4	14	24	0	24	23	25	0	1.101
1	6	3	4	14	24	0	24	26	22	0	0.899
1	6	3	4	14	24	0	24	25	23	0	0.907
1	6	3	4	14	24	0	24	22	26	0	0.689
1	6	3	4	14	24	0	24	25	23	0	0.708
1	6	3	4	14	24	0	24	26	27	0	0.924
1	6	3	4	14	21	1	24	22	21	1	1.02
1	6	3	4	14	21	0	21	26	25	1	0.74
1	6	3	4	14	21	0	21	22	23	1	0.573
1	6	3	4	14	20	2	21	20	26	1	0.924
1	6	3	4	14	20	0	20	16	17	0	0.843
1	6	3	4	14	20	0	20	21	15	0	0.684
1	6	3	4	14	18	1	20	17	18	1	2.06
1	6	3	4	14	18	0	18	15	14	0	0.38
1	6	3	4	14	18	0	18	16	17	0	0.772
1	6	3	4	14	18	0	18	19	15	0	0.708
1	6	3	4	14	14	1	18	19	15	0	0.772
1	7	3	2	14	10	0	10	13	12	0	15.443
1	7	3	2	14	10	0	10	9	8	0	1.397
1	7	3	2	14	10	0	10	11	7	0	1.339
1	7	3	2	14	10	0	10	8	9	0	1.93
1	7	3	2	14	10	0	10	11	12	0	0.947
1	7	3	2	14	10	0	10	7	8	0	0.997
1	7	3	2	14	10	0	10	9	11	0	0.885
1	7	3	2	14	10	0	10	8	12	0	0.804
1	7	3	2	14	7	1	10	9	7	0	1.67
1	7	3	2	14	7	0	7	11	12	0	0.636
1	7	3	2	14	7	0	7	10	6	0	0.637
1	7	3	2	14	7	0	7	11	12	0	0.94
1	7	3	2	14	7	0	7	9	8	0	0.897
1	7	3	2	14	7	0	7	11	12	0	0.814
1	7	3	2	14	7	0	7	10	9	0	0.646
1	7	3	2	14	6	1	7	12	6	0	1.045
1	7	3	2	14	6	0	6	1	7	0	0.683
1	7	3	2	14	6	0	6	3	4	1	0.853
1	7	3	2	14	6	0	6	7	1	0	1.757
1	7	3	2	14	4	2	6	4	5	0	1.308
1	7	3	2	14	4	0	4	1	0	0	1.123
1	7	3	2	14	4	0	4	5	3	0	0.752
1	7	3	2	14	2	1	4	1	2	0	1.307
1	7	3	2	14	2	0	2	4	3	0	0.739
1	7	3	2	14	2	0	2	1	0	0	0.653
1	7	3	2	14	3	1	2	4	3	0	1.797
1	7	3	2	14	3	0	3	0	1	0	0.411
1	7	3	2	14	3	0	3	5	6	0	1.133
1	7	3	2	14	3	0	3	2	4	0	0.7
1	7	3	2	14	5	2	3	5	1	0	1.477
1	7	3	2	14	5	0	5	2	3	0	0.683
1	7	3	2	14	5	0	5	1	4	0	0.644
1	7	3	2	14	5	0	5	2	0	0	0.683
1	7	3	2	14	5	0	5	1	3	0	0.63
1	7	3	2	14	5	0	5	2	0	0	0.634
1	7	3	2	14	5	0	5	1	3	0	1.724
1	7	3	2	14	2	2	5	2	4	0	0.859
1	7	3	2	14	2	0	2	3	5	0	0.748
1	7	3	2	14	2	0	2	4	6	0	0.668
1	7	3	2	14	2	0	2	1	3	0	0.669
1	7	3	2	14	2	0	2	4	5	0	0.675
1	7	3	2	14	1	2	2	1	0	0	0.996
1	7	3	2	14	1	0	1	3	2	0	0.435
1	7	3	2	14	1	0	1	5	6	0	0.858
1	7	3	2	14	1	0	1	2	3	0	0.82
1	7	3	2	14	1	0	1	4	5	0	0.804
1	7	3	2	14	1	0	1	3	6	0	0.94
1	7	3	2	14	1	0	1	2	0	0	0.891
1	7	3	2	14	1	0	1	6	5	0	0.714
1	7	3	2	14	1	0	1	2	0	0	0.692
1	7	3	2	14	1	0	1	4	3	0	0.972
1	7	3	2	14	1	0	1	6	5	0	0.661
1	7	3	2	14	1	0	1	3	2	0	0.717
1	7	3	2	14	1	0	1	4	5	0	0.637
1	7	3	2	14	1	0	1	6	3	0	0.644
1	7	3	2	14	1	0	1	4	2	0	0.62
1	7	3	2	14	1	0	1	3	5	0	0.612
1	7	3	2	14	1	0	1	6	4	0	0.605
1	7	3	2	14	1	0	1	2	3	0	0.588
1	7	3	2	14	1	0	1	5	6	0	0.612
1	7	3	2	14	1	0	1	2	3	0	0.605
1	7	3	2	14	1	0	1	4	5	0	0.677
1	7	3	2	14	0	1	1	2	0	0	1.14
1	7	3	2	14	0	0	0	1	3	0	0.86
1	7	3	2	14	0	0	0	5	4	0	0.677
1	7	3	2	14	0	0	0	1	2	0	0.677
1	7	3	2	14	0	0	0	4	3	0	0.812
1	7	3	2	14	0	0	0	2	1	0	0.852
1	7	3	2	14	4	1	0	5	4	1	3.166
1	7	3	2	14	4	0	4	2	3	0	0.778
1	7	3	2	14	4	0	4	6	5	0	0.613
1	7	3	2	14	4	0	4	2	3	0	0.641
1	7	3	2	14	4	0	4	6	5	0	0.827
1	7	3	2	14	1	1	4	0	1	0	3.689
1	7	3	2	14	1	0	1	4	5	0	0.727
1	7	3	2	14	1	0	1	2	0	0	0.611
1	7	3	2	14	1	0	1	3	4	0	0.669
1	7	3	2	14	1	0	1	6	5	0	0.723
1	7	3	2	14	1	0	1	2	3	0	0.733
1	7	3	2	14	1	0	1	4	0	0	0.74
1	7	3	2	14	2	1	1	3	2	0	1.341
1	7	3	2	14	2	0	2	4	5	0	0.555
1	7	3	2	14	2	0	2	1	3	0	0.518
1	7	3	2	14	2	0	2	4	0	0	0.484
1	7	3	2	14	2	0	2	1	3	0	0.501
1	7	3	2	14	2	0	2	6	5	0	0.485
1	7	3	2	14	2	0	2	1	0	0	0.851
1	7	3	2	14	2	0	2	4	3	0	0.772
1	7	3	2	14	2	0	2	1	5	0	0.795
1	7	3	2	14	0	1	2	3	0	0	1.211
1	7	3	2	14	0	0	0	2	1	0	0.482
1	7	3	2	14	0	0	0	3	4	0	0.501
1	7	3	2	14	0	0	0	5	2	0	0.989
1	7	3	2	14	0	0	0	4	34	0	1.13
1	7	3	2	14	0	0	0	1	2	0	1.188
1	7	3	2	14	0	0	0	5	4	0	0.579
1	7	3	2	14	0	0	0	2	1	0	0.668
1	7	3	2	14	0	0	0	4	3	0	0.601
1	7	3	2	14	0	0	0	2	1	0	0.572
1	7	3	2	14	0	0	0	4	3	0	0.597
1	7	3	2	14	0	0	0	2	5	0	0.564
1	7	3	2	14	0	0	0	4	3	0	0.63
1	7	3	2	14	0	0	0	2	1	0	0.644
1	7	3	2	14	0	0	0	4	3	0	0.612
1	7	3	2	14	0	0	0	2	1	0	0.652
1	7	3	2	14	0	0	0	4	3	0	0.648
1	7	3	2	14	0	0	0	5	2	0	0.629
1	7	3	2	14	0	0	0	4	3	0	0.77
1	7	3	2	14	0	0	0	34	5	0	0.628
1	7	3	2	14	0	0	0	3	2	0	0.95
1	7	3	2	14	34	1	0	5	34	0	0.879
1	7	3	2	14	34	0	34	30	31	0	2.885
1	7	3	2	14	33	1	34	32	33	0	7.014
1	7	3	2	14	33	0	33	30	31	0	0.769
1	7	3	2	14	33	0	33	32	34	0	0.829
1	7	3	2	14	33	0	33	30	31	0	0.791
1	7	3	2	14	33	0	33	29	28	0	0.788
1	7	3	2	14	33	0	33	31	32	0	0.655
1	7	3	2	14	33	0	33	28	29	0	0.675
1	7	3	2	14	33	0	33	31	30	0	1.82
1	7	3	2	14	33	0	33	32	29	0	3.148
1	7	3	2	14	33	0	33	31	30	0	0.749
1	7	3	2	14	33	0	33	32	34	0	0.788
1	7	3	2	14	33	0	33	31	30	0	2.269
1	7	3	2	14	33	0	33	29	28	0	1.155
1	7	3	2	14	31	2	33	31	32	0	2.06
1	7	3	2	14	31	0	31	30	29	0	0.652
1	7	3	2	14	31	0	31	32	33	0	0.709
1	7	3	2	14	31	0	31	29	28	0	0.797
1	7	3	2	14	31	0	31	33	34	0	0.938
1	7	3	2	14	31	0	31	30	29	0	1.035
1	7	3	2	14	31	0	31	33	32	0	1.16
1	7	3	2	14	30	2	31	30	29	0	2.024
1	7	3	2	14	30	0	30	32	33	0	0.74
1	7	3	2	14	30	0	30	34	31	0	0.73
1	7	3	2	14	30	0	30	32	33	0	0.689
1	7	3	2	14	30	0	30	29	28	0	0.827
1	7	3	2	14	30	0	30	32	31	0	0.608
1	7	3	2	14	28	1	30	29	28	1	0.86
1	7	3	2	14	28	0	28	31	30	1	0.811
1	7	3	2	14	27	2	28	27	33	1	2.452
1	7	3	2	14	27	0	27	28	22	0	1.635
1	7	3	2	14	27	0	27	24	23	0	1.228
1	7	3	2	14	27	0	27	22	28	0	0.884
1	7	3	2	14	27	0	27	24	23	0	0.653
1	7	3	2	14	27	0	27	22	28	0	0.829
1	7	3	2	14	27	0	27	25	24	0	1.739
1	7	3	2	14	26	1	27	23	26	1	1.308
1	7	3	2	14	26	0	26	24	25	0	0.843
1	7	3	2	14	26	0	26	27	23	0	0.717
1	7	3	2	14	26	0	26	22	21	0	0.844
1	7	3	2	14	26	0	26	25	27	0	1.772
1	7	3	2	14	26	0	26	22	21	0	0.868
1	7	3	2	14	26	0	26	25	24	0	0.788
1	7	3	2	14	26	0	26	22	21	0	1.06
1	7	3	2	14	26	0	26	24	23	0	0.917
1	7	3	2	14	26	0	26	25	22	0	0.683
1	7	3	2	14	26	0	26	23	21	0	0.693
1	7	3	2	14	26	0	26	27	25	0	0.796
1	7	3	2	14	23	1	26	22	23	0	1.607
1	7	3	2	14	23	0	23	24	21	0	0.444
1	7	3	2	14	23	0	23	26	27	0	0.724
1	7	3	2	14	23	0	23	22	21	0	0.94
1	7	3	2	14	23	0	23	25	26	0	0.715
1	7	3	2	14	23	0	23	22	21	0	0.661
1	7	3	2	14	23	0	23	27	26	0	0.747
1	7	3	2	14	23	0	23	24	25	0	0.788
1	7	3	2	14	23	0	23	22	26	0	0.748
1	7	3	2	14	27	1	23	25	27	0	2.165
1	7	3	2	14	27	0	27	23	24	0	0.786
1	7	3	2	14	27	0	27	22	25	0	0.75
1	7	3	2	14	27	0	27	24	26	0	1.358
1	7	3	2	14	27	0	27	22	28	0	1.522
1	7	3	2	14	27	0	27	24	23	0	1.077
1	7	3	2	14	27	0	27	22	28	0	0.972
1	7	3	2	14	27	0	27	25	26	0	1.262
1	7	3	2	14	27	0	27	23	22	0	0.966
1	7	3	2	14	27	0	27	26	25	0	0.893
1	7	3	2	14	27	0	27	22	28	0	1.012
1	7	3	2	14	27	0	27	24	25	0	1.165
1	7	3	2	14	22	2	27	22	23	1	1.093
1	7	3	2	14	22	0	22	25	26	0	0.731
1	7	3	2	14	22	0	22	23	24	0	0.78
1	7	3	2	14	21	1	22	25	21	1	1.412
1	7	3	2	14	21	0	21	23	24	1	0.597
1	7	3	2	14	21	0	21	22	25	1	0.564
1	7	3	2	14	20	1	21	26	20	1	1.82
1	7	3	2	14	20	0	20	21	15	0	1.125
1	7	3	2	14	20	0	20	18	19	0	0.614
1	7	3	2	14	20	0	20	16	17	0	0.717
1	7	3	2	14	20	0	20	15	21	0	0.692
1	7	3	2	14	20	0	20	19	18	0	0.621
1	7	3	2	14	20	0	20	16	17	0	0.747
1	7	3	2	14	20	0	20	21	15	0	0.725
1	7	3	2	14	18	1	20	17	18	1	1.22
1	7	3	2	14	18	0	18	16	19	0	0.404
1	7	3	2	14	18	0	18	15	17	0	0.676
1	7	3	2	14	18	0	18	20	19	0	0.588
1	7	3	2	14	18	0	18	15	16	0	0.613
1	7	3	2	14	18	0	18	15	16	0	0.596
1	7	3	3	20	14	1	13	11	14	1	6.003
1	7	3	3	20	14	0	14	15	16	0	1.723
1	7	3	3	20	14	0	14	19	18	0	0.708
1	7	3	3	20	14	0	14	17	16	0	0.613
1	7	3	3	20	14	0	14	18	15	0	0.653
1	7	3	3	20	14	0	14	19	13	0	0.525
1	7	3	3	20	14	0	14	16	15	0	0.685
1	7	3	3	20	14	0	14	19	18	0	0.658
1	7	3	3	20	16	1	14	17	16	1	1.701
1	7	3	3	20	16	0	16	18	15	0	0.564
1	7	3	3	20	16	0	16	19	17	0	0.7
1	7	3	3	20	16	0	16	18	15	0	0.619
1	7	3	3	20	20	1	16	18	15	0	1.442
1	7	3	4	31	6	0	6	7	2	0	23.844
1	7	3	4	31	6	0	6	4	5	0	2.056
1	7	3	4	31	6	0	6	2	1	0	1.197
1	7	3	4	31	6	0	6	3	4	0	1.084
1	7	3	4	31	1	1	6	7	1	1	3.14
1	7	3	4	31	1	0	1	3	4	0	0.716
1	7	3	4	31	1	0	1	5	6	0	0.876
1	7	3	4	31	1	0	1	3	4	0	0.645
1	7	3	4	31	1	0	1	2	5	0	1.11
1	7	3	4	31	1	0	1	3	0	0	0.827
1	7	3	4	31	1	0	1	4	2	0	1.067
1	7	3	4	31	1	0	1	5	3	0	0.87
1	7	3	4	31	0	1	1	2	0	1	0.788
1	7	3	4	31	0	0	0	3	4	1	0.684
1	7	3	4	31	0	0	0	2	1	1	0.629
1	7	3	4	31	34	1	0	5	34	1	2.222
1	7	3	4	31	31	2	34	5	34	0	1.063
1	8	3	2	2	7	0	7	11	10	1	24.481
1	8	3	2	2	6	1	7	12	6	1	4.224
1	8	3	2	2	2	2	6	12	6	0	1.866
1	8	3	3	25	31	0	31	32	29	0	5.659
1	8	3	3	25	31	0	31	33	34	0	3.076
1	8	3	3	25	31	0	31	30	29	0	1.868
1	8	3	3	25	31	0	31	33	34	0	0.966
1	8	3	3	25	31	0	31	29	28	0	1.301
1	8	3	3	25	31	0	31	30	32	0	1.092
1	8	3	3	25	31	0	31	33	34	0	0.94
1	8	3	3	25	31	0	31	30	29	0	0.861
1	8	3	3	25	31	0	31	32	33	0	1.452
1	8	3	3	25	31	0	31	30	29	0	0.747
1	8	3	3	25	28	1	31	32	28	1	1.805
1	8	3	3	25	28	0	28	31	30	1	2.015
1	8	3	3	25	27	1	28	33	27	1	1.586
1	8	3	3	25	27	0	27	23	24	0	1.196
1	8	3	3	25	27	0	27	22	28	0	0.635
1	8	3	3	25	25	2	27	22	28	0	1.29
1	8	3	4	14	23	0	23	27	21	0	2.386
1	8	3	4	14	23	0	23	22	24	0	0.924
1	8	3	4	14	23	0	23	26	27	0	0.885
1	8	3	4	14	23	0	23	24	22	0	1.26
1	8	3	4	14	23	0	23	25	21	0	1.044
1	8	3	4	14	23	0	23	24	22	0	1.246
1	8	3	4	14	23	0	23	26	25	0	1.19
1	8	3	4	14	24	2	23	24	27	0	1.842
1	8	3	4	14	24	0	24	23	25	0	1.14
1	8	3	4	14	24	0	24	21	22	0	0.923
1	8	3	4	14	24	0	24	26	27	0	0.788
1	8	3	4	14	24	0	24	23	22	0	0.836
1	8	3	4	14	26	1	24	27	26	0	1.149
1	8	3	4	14	26	0	26	23	22	0	0.708
1	8	3	4	14	26	0	26	24	25	0	0.716
1	8	3	4	14	26	0	26	22	21	0	0.797
1	8	3	4	14	26	0	26	25	24	0	0.845
1	8	3	4	14	26	0	26	23	22	0	1.717
1	8	3	4	14	26	0	26	25	24	0	1.289
1	8	3	4	14	22	2	26	22	23	0	1.912
1	8	3	4	14	22	0	22	25	26	0	0.763
1	8	3	4	14	22	0	22	24	27	0	1.044
1	8	3	4	14	22	0	22	25	23	0	0.676
1	8	3	4	14	22	0	22	26	27	0	0.997
1	8	3	4	14	22	0	22	25	24	0	0.803
1	8	3	4	14	22	0	22	23	21	0	1.021
1	8	3	4	14	22	0	22	27	26	0	3.524
1	8	3	4	14	25	1	22	24	25	0	3.793
1	8	3	4	14	25	0	25	23	22	0	0.956
1	8	3	4	14	25	0	25	24	26	0	0.804
1	8	3	4	14	25	0	25	27	23	0	0.74
1	8	3	4	14	25	0	25	24	26	0	0.628
1	8	3	4	14	25	0	25	23	22	0	0.644
1	8	3	4	14	25	0	25	24	26	0	0.805
1	8	3	4	14	25	0	25	27	23	0	1.38
1	8	3	4	14	21	2	25	21	22	1	2.356
1	8	3	4	14	21	0	21	24	23	1	0.819
1	8	3	4	14	21	0	21	26	25	1	0.597
1	8	3	4	14	20	1	21	24	20	1	1.71
1	8	3	4	14	20	0	20	15	16	0	0.788
1	8	3	4	14	20	0	20	19	18	0	0.71
1	8	3	4	14	20	0	20	16	15	0	0.708
1	8	3	4	14	20	0	20	21	17	0	0.684
1	8	3	4	14	20	0	20	18	16	0	0.678
1	8	3	4	14	20	0	20	21	15	0	0.637
1	8	3	4	14	20	0	20	18	19	0	0.644
1	8	3	4	14	20	0	20	15	16	0	0.656
1	8	3	4	14	20	0	20	18	17	0	0.645
1	8	3	4	14	20	0	20	16	15	0	0.71
1	8	3	4	14	20	0	20	18	19	0	0.732
1	8	3	4	14	15	1	20	16	15	1	1.429
1	8	3	4	14	15	0	15	18	19	0	0.676
1	8	3	4	14	14	1	15	18	19	0	1.069
2	1	2	2	7	0	1	5	3	0	0	9.424
2	1	2	2	7	2	2	0	2	1	1	8.938
2	1	2	2	7	0	1	2	3	0	0	4.959
2	1	2	2	7	2	1	0	4	2	1	1.832
2	1	2	2	7	1	2	2	1	0	0	3.026
2	1	2	2	7	5	1	1	4	5	0	3.776
2	1	2	2	7	3	1	5	2	3	0	3.075
2	1	2	2	7	4	1	3	5	4	0	1.766
2	1	2	2	7	4	0	4	1	0	0	2.401
2	1	2	2	7	4	0	4	3	5	0	0.833
2	1	2	2	7	1	2	4	1	2	0	2.604
2	1	2	2	7	1	0	1	4	3	0	2.4
2	1	2	2	7	6	1	1	5	6	1	1.501
2	1	2	2	7	6	0	6	2	3	1	1.311
2	1	2	2	7	6	0	6	4	1	1	0.557
2	1	2	2	7	7	1	6	4	1	0	1.07
2	1	2	3	15	21	2	24	21	22	1	8.759
2	1	2	3	15	21	0	21	25	26	1	2.667
2	1	2	3	15	21	0	21	23	24	1	4.491
2	1	2	3	15	20	2	21	20	26	1	1.281
2	1	2	3	15	20	0	20	16	17	0	1.408
2	1	2	3	15	20	0	20	18	19	0	0.511
2	1	2	3	15	20	0	20	16	17	0	0.624
2	1	2	3	15	15	2	20	16	17	0	1.295
2	1	2	4	20	7	1	10	9	7	0	5.272
2	1	2	4	20	11	2	7	11	10	1	1.409
2	1	2	4	20	9	1	11	8	9	0	3.909
2	1	2	4	20	10	2	9	10	7	0	2.271
2	1	2	4	20	10	0	10	11	9	0	1.254
2	1	2	4	20	13	1	10	12	13	1	2.451
2	1	2	4	20	14	1	13	8	14	1	3.058
2	1	2	4	20	16	1	14	17	16	1	1.731
2	1	2	4	20	16	0	16	15	14	0	1.359
2	1	2	4	20	20	1	16	15	14	0	0.828
2	2	2	2	6	7	2	8	7	12	1	13.15
2	2	2	2	6	10	2	7	10	9	0	9.725
2	2	2	2	6	10	0	10	8	7	0	2.913
2	2	2	2	6	10	0	10	11	12	0	5.208
2	2	2	2	6	10	0	10	8	7	0	2.143
2	2	2	2	6	10	0	10	11	12	0	0.836
2	2	2	2	6	7	1	10	8	7	1	1.634
2	2	2	2	6	7	0	7	11	10	1	1.474
2	2	2	2	6	9	2	7	9	12	0	1.804
2	2	2	2	6	9	0	9	8	7	0	0.875
2	2	2	2	6	9	0	9	12	11	0	0.807
2	2	2	2	6	9	0	9	8	7	0	0.689
2	2	2	2	6	9	0	9	12	13	0	0.775
2	2	2	2	6	9	0	9	8	7	0	0.727
2	2	2	2	6	9	0	9	12	13	0	0.907
2	2	2	2	6	9	0	9	10	11	0	1.21
2	2	2	2	6	8	2	9	8	7	0	10.285
2	2	2	2	6	8	0	8	11	10	0	1.122
2	2	2	2	6	8	0	8	9	12	0	1.404
2	2	2	2	6	8	0	8	7	10	0	2.099
2	2	2	2	6	8	0	8	12	13	0	3.417
2	2	2	2	6	8	0	8	7	9	0	1.433
2	2	2	2	6	13	1	8	12	13	0	4.145
2	2	2	2	6	14	1	13	8	14	0	3.305
2	2	2	2	6	14	0	14	18	17	1	1.047
2	2	2	2	6	14	0	14	19	13	0	0.892
2	2	2	2	6	14	0	14	16	17	1	0.797
2	2	2	2	6	14	0	14	18	19	1	0.787
2	2	2	2	6	14	0	14	16	15	1	0.76
2	2	2	2	6	14	0	14	13	19	0	1.598
2	2	2	2	6	14	0	14	16	15	1	0.764
2	2	2	2	6	14	0	14	19	18	1	1.122
2	2	2	2	6	14	0	14	16	15	1	1.176
2	2	2	2	6	14	0	14	19	18	1	1.938
2	2	2	2	6	14	0	14	17	13	0	1.661
2	2	2	2	6	16	1	14	18	16	0	1.988
2	2	2	2	6	16	0	16	17	19	0	1.107
2	2	2	2	6	16	0	16	15	18	0	0.882
2	2	2	2	6	16	0	16	19	17	0	0.945
2	2	2	2	6	20	1	16	18	20	0	1.907
2	2	2	2	6	20	0	20	16	15	0	1.01
2	2	2	2	6	20	0	20	18	19	0	0.915
2	2	2	2	6	16	2	20	16	17	1	2.083
2	2	2	2	6	16	0	16	14	15	0	1.299
2	2	2	2	6	16	0	16	19	20	0	1.204
2	2	2	2	6	16	0	16	15	14	0	0.88
2	2	2	2	6	16	0	16	19	18	0	0.963
2	2	2	2	6	14	1	16	15	14	1	1.293
2	2	2	2	6	14	0	14	18	19	1	0.917
2	2	2	2	6	14	0	14	16	17	1	0.739
2	2	2	2	6	14	0	14	18	15	1	0.771
2	2	2	2	6	14	0	14	19	17	1	1.203
2	2	2	2	6	14	0	14	18	16	1	1.251
2	2	2	2	6	14	0	14	17	19	1	0.819
2	2	2	2	6	14	0	14	16	15	1	1.38
2	2	2	2	6	14	0	14	18	17	1	1.345
2	2	2	2	6	14	0	14	16	15	1	1.49
2	2	2	2	6	14	0	14	17	18	1	1.027
2	2	2	2	6	14	0	14	16	15	1	1.006
2	2	2	2	6	18	2	14	18	17	0	1.714
2	2	2	2	6	18	0	18	14	15	0	1.168
2	2	2	2	6	18	0	18	19	17	0	0.898
2	2	2	2	6	20	1	18	16	20	0	1.605
2	2	2	2	6	20	0	20	17	15	0	0.85
2	2	2	2	6	20	0	20	16	18	0	0.948
2	2	2	2	6	20	0	20	15	21	0	1.695
2	2	2	2	6	20	0	20	17	16	0	1.139
2	2	2	2	6	20	0	20	18	15	0	0.82
2	2	2	2	6	21	1	20	16	21	0	1.101
2	2	2	2	6	21	0	21	24	25	0	1.122
2	2	2	2	6	21	0	21	23	22	0	1.106
2	2	2	2	6	21	0	21	26	20	0	0.993
2	2	2	2	6	23	1	21	24	23	0	1.17
2	2	2	2	6	23	0	23	22	21	0	0.946
2	2	2	2	6	23	0	23	26	27	0	1.571
2	2	2	2	6	23	0	23	24	22	0	0.864
2	2	2	2	6	23	0	23	21	25	0	1.151
2	2	2	2	6	23	0	23	24	22	0	0.866
2	2	2	2	6	23	0	23	26	27	0	1.251
2	2	2	2	6	23	0	23	24	22	0	10.468
2	2	2	2	6	23	0	23	25	21	0	1.296
2	2	2	2	6	24	2	23	24	22	0	1.5
2	2	2	2	6	24	0	24	25	26	0	0.913
2	2	2	2	6	24	0	24	22	21	0	1.043
2	2	2	2	6	24	0	24	25	23	0	1.106
2	2	2	2	6	24	0	24	21	22	0	0.925
2	2	2	2	6	26	2	24	26	25	0	2.633
2	2	2	2	6	26	0	26	23	22	0	1.011
2	2	2	2	6	26	0	26	25	24	0	0.867
2	2	2	2	6	23	1	26	27	23	0	3.638
2	2	2	2	6	23	0	23	24	25	0	1.027
2	2	2	2	6	23	0	23	26	27	0	4.9
2	2	2	2	6	23	0	23	22	24	0	2.559
2	2	2	2	6	23	0	23	27	26	0	1.316
2	2	2	2	6	23	0	23	24	22	0	1.616
2	2	2	2	6	23	0	23	26	25	0	1.937
2	2	2	2	6	23	0	23	22	24	0	1.682
2	2	2	2	6	23	0	23	26	25	0	0.964
2	2	2	2	6	23	0	23	24	22	0	1.233
2	2	2	2	6	23	0	23	26	27	0	1.219
2	2	2	2	6	23	0	23	24	22	0	3.346
2	2	2	2	6	21	1	23	25	21	0	1.427
2	2	2	2	6	21	0	21	23	22	0	1.358
2	2	2	2	6	21	0	21	26	25	0	1.059
2	2	2	2	6	21	0	21	24	23	0	1.226
2	2	2	2	6	20	1	21	26	20	1	1.648
2	2	2	2	6	20	0	20	15	21	0	1.378
2	2	2	2	6	20	0	20	17	18	0	3.426
2	2	2	2	6	20	0	20	16	15	0	1.453
2	2	2	2	6	20	0	20	19	18	0	0.834
2	2	2	2	6	20	0	20	16	17	0	1.332
2	2	2	2	6	20	0	20	15	21	0	0.946
2	2	2	2	6	20	0	20	17	16	0	0.931
2	2	2	2	6	20	0	20	18	19	0	1.362
2	2	2	2	6	15	2	20	15	21	1	9.364
2	2	2	2	6	15	0	15	18	17	0	0.784
2	2	2	2	6	15	0	15	14	16	0	1.858
2	2	2	2	6	15	0	15	20	19	0	0.755
2	2	2	2	6	15	0	15	17	18	0	0.851
2	2	2	2	6	15	0	15	19	20	0	0.962
2	2	2	2	6	15	0	15	17	16	0	0.833
2	2	2	2	6	15	0	15	19	18	0	0.738
2	2	2	2	6	15	0	15	20	17	0	1.299
2	2	2	2	6	15	0	15	18	19	0	0.674
2	2	2	2	6	15	0	15	17	20	0	0.745
2	2	2	2	6	14	2	15	14	16	1	0.805
2	2	2	2	6	14	0	14	17	15	1	0.784
2	2	2	2	6	14	0	14	18	16	1	1.122
2	2	2	2	6	14	0	14	17	15	1	0.931
2	2	2	2	6	14	0	14	18	16	1	1.154
2	2	2	2	6	17	2	14	17	15	0	4.051
2	2	2	2	6	17	0	17	16	14	0	0.943
2	2	2	2	6	17	0	17	15	18	0	0.801
2	2	2	2	6	17	0	17	16	14	0	0.947
2	2	2	2	6	17	0	17	18	19	0	1.024
2	2	2	2	6	17	0	17	16	15	0	1.012
2	2	2	2	6	17	0	17	18	14	0	0.979
2	2	2	2	6	17	0	17	16	15	0	1.026
2	2	2	2	6	17	0	17	19	18	0	1.411
2	2	2	2	6	17	0	17	15	16	0	20.872
2	2	2	2	6	18	1	17	19	18	0	1.476
2	2	2	2	6	18	0	18	15	14	0	0.866
2	2	2	2	6	18	0	18	19	20	0	1.186
2	2	2	2	6	18	0	18	16	15	0	0.915
2	2	2	2	6	18	0	18	17	14	0	1.134
[truncated: 31,025 more rows]

## Sheet: navigation_HexCom
participant	Trial	map_number	initital_distance2target	target	initial_state	choice	last_state	choice1	choice2	isCorrect	RT
1	1	0	2	8	26	1	32	1	26	0	57.251
1	1	0	2	8	32	2	26	32	20	1	18.805
1	1	0	2	8	33	2	32	33	31	0	10.813
1	1	0	2	8	3	1	33	34	3	0	15.144
1	1	0	2	8	2	1	3	4	2	1	8.383
1	1	0	2	8	8	1	2	4	2	0	6.216
1	1	0	3	28	0	1	6	17	0	0	8.182
1	1	0	3	28	6	2	0	6	30	0	13.616
1	1	0	3	28	0	1	6	12	0	0	9.806
1	1	0	3	28	6	1	0	1	6	0	8.568
1	1	0	3	28	11	1	6	7	11	0	5.702
1	1	0	3	28	6	1	11	10	6	0	6.744
1	1	0	3	28	7	1	6	12	7	0	11.588
1	1	0	3	28	13	2	7	13	1	0	19.68
1	1	0	3	28	14	2	13	14	12	1	8.531
1	1	0	3	28	20	2	14	20	8	0	7.33
1	1	0	3	28	19	1	20	21	19	0	6.872
1	1	0	3	28	20	1	19	25	20	0	8.596
1	1	0	3	28	21	2	20	21	19	1	5.464
1	1	0	3	28	15	1	21	27	15	0	9.139
1	1	0	3	28	21	2	15	21	9	0	2.688
1	1	0	3	28	22	1	21	27	22	1	4.553
1	1	0	3	28	21	1	22	23	21	0	4.847
1	1	0	3	28	22	2	21	22	20	1	4.816
1	1	0	3	28	28	1	22	22	20	0	4.033
1	1	0	4	20	11	1	4	34	11	0	11.808
1	1	0	4	20	10	2	11	10	6	1	9.782
1	1	0	4	20	9	1	10	11	9	1	3.814
1	1	0	4	20	10	1	9	15	10	0	3.638
1	1	0	4	20	4	1	10	16	4	0	7.619
1	1	0	4	20	10	2	4	10	34	1	10.584
1	1	0	4	20	11	2	10	11	16	0	6.711
1	1	0	4	20	6	1	11	17	6	1	11.186
1	1	0	4	20	0	2	6	0	12	0	6.004
1	1	0	4	20	30	2	0	30	6	0	4.068
1	1	0	4	20	35	1	30	31	35	0	6.991
1	1	0	4	20	5	2	35	5	30	0	7.222
1	1	0	4	20	11	1	5	35	11	0	3.613
1	1	0	4	20	17	2	11	17	6	1	5.061
1	1	0	4	20	16	2	17	16	12	0	3.151
1	1	0	4	20	22	2	16	22	17	1	2.552
1	1	0	4	20	28	1	22	23	28	0	3.447
1	1	0	4	20	34	2	28	34	22	0	17.026
1	1	0	4	20	4	1	34	35	4	0	2.716
1	1	0	4	20	10	2	4	10	5	1	5.871
1	1	0	4	20	16	1	10	11	16	0	4.538
1	1	0	4	20	17	2	16	17	15	0	3.56
1	1	0	4	20	16	1	17	12	16	0	4.067
1	1	0	4	20	17	2	16	17	15	0	6.842
1	1	0	4	20	11	1	17	23	11	0	5.563
1	1	0	4	20	17	2	11	17	6	1	3.706
1	1	0	4	20	23	1	17	11	23	0	1.948
1	1	0	4	20	29	2	23	29	17	0	3.847
1	1	0	4	20	28	1	29	24	28	0	1.807
1	1	0	4	20	22	1	28	34	22	1	16.129
1	1	0	4	20	21	1	22	23	21	1	5.654
1	1	0	4	20	21	0	21	15	27	1	16.418
1	1	0	4	20	21	0	21	26	14	0	0.875
1	1	0	4	20	21	0	21	27	15	1	0.672
1	1	0	4	20	21	0	21	26	14	0	1.04
1	1	0	4	20	21	0	21	27	15	1	0.83
1	1	0	4	20	21	0	21	14	26	0	1.352
1	1	0	4	20	21	0	21	27	22	1	0.656
1	1	0	4	20	21	0	21	14	26	0	1.136
1	1	0	4	20	20	2	21	14	26	0	4.257
1	2	0	2	22	33	0	33	34	26	0	15.532
1	2	0	2	22	2	1	33	27	2	0	26.592
1	2	0	2	22	8	2	2	8	32	0	26.35
1	2	0	2	22	9	2	8	9	7	1	31.039
1	2	0	2	22	15	1	9	3	15	1	12.715
1	2	0	2	22	15	0	15	16	14	0	7.649
1	2	0	2	22	9	1	15	21	9	0	8.302
1	2	0	2	22	15	1	9	10	15	1	2.647
1	2	0	2	22	21	2	15	21	9	0	5.636
1	2	0	2	22	22	2	21	21	9	0	3.009
1	2	0	3	11	20	1	13	19	20	0	5.832
1	2	0	3	11	20	0	20	14	25	0	3.127
1	2	0	3	11	20	0	20	26	21	0	8.714
1	2	0	3	11	20	0	20	14	19	0	3.379
1	2	0	3	11	20	0	20	21	26	0	1.364
1	2	0	3	11	14	1	20	25	14	1	3.019
1	2	0	3	11	14	0	14	15	13	0	3.56
1	2	0	3	11	21	2	14	21	9	0	5.344
1	2	0	3	11	20	1	21	22	20	0	3.727
1	2	0	3	11	19	2	20	19	21	1	3.349
1	2	0	3	11	18	1	19	20	18	1	6.719
1	2	0	3	11	19	2	18	19	23	0	8.728
1	2	0	3	11	20	2	19	20	18	0	4.063
1	2	0	3	11	21	2	20	21	26	1	1.23
1	2	0	3	11	22	1	21	20	22	1	14.318
1	2	0	3	11	16	1	22	28	16	1	5.243
1	2	0	3	11	16	0	16	10	22	0	2.726
1	2	0	3	11	16	0	16	17	23	0	5.84
1	2	0	3	11	16	0	16	22	15	1	4.421
1	2	0	3	11	16	0	16	10	23	0	1.856
1	2	0	3	11	11	2	16	10	23	0	1.767
1	2	0	4	10	13	1	19	12	13	1	19.24
1	2	0	4	10	19	2	13	19	7	0	5.756
1	2	0	4	10	20	1	19	25	20	1	7.993
1	2	0	4	10	14	1	20	26	14	1	4.103
1	2	0	4	10	15	2	14	15	13	1	4.361
1	2	0	4	10	9	2	15	9	21	0	4.031
1	2	0	4	10	9	0	9	15	3	0	2.301
1	2	0	4	10	10	2	9	15	3	0	3.114
1	3	0	2	11	18	0	18	17	19	0	0.159
1	3	0	2	11	23	1	18	24	23	0	30.419
1	3	0	2	11	22	2	23	22	18	0	7.955
1	3	0	2	11	16	1	22	28	16	1	5.662
1	3	0	2	11	17	1	16	15	17	0	5.264
1	3	0	2	11	11	1	17	15	17	0	2.254
1	3	0	3	25	18	1	23	22	18	1	28.385
1	3	0	3	25	19	2	18	19	23	1	8.007
1	3	0	3	25	25	1	19	19	23	0	3.008
1	3	0	4	21	35	2	5	35	11	1	15.498
1	3	0	4	21	5	1	35	30	5	0	8.508
1	3	0	4	21	0	1	5	11	0	0	4.1
1	3	0	4	21	6	2	0	6	30	0	6.28
1	3	0	4	21	6	0	6	7	12	0	6.503
1	3	0	4	21	0	1	6	11	0	0	30.339
1	3	0	4	21	1	1	0	6	1	1	3.591
1	3	0	4	21	2	2	1	2	0	0	6.863
1	3	0	4	21	8	1	2	32	8	1	7.272
1	3	0	4	21	14	2	8	14	2	1	11.831
1	3	0	4	21	15	2	14	15	20	0	3.65
1	3	0	4	21	21	1	15	15	20	0	2.252
1	4	0	2	17	18	1	19	12	18	1	17.06
1	4	0	2	17	23	1	18	19	23	0	6.505
1	4	0	2	17	29	2	23	29	18	0	5.741
1	4	0	2	17	29	0	29	35	24	0	3.191
1	4	0	2	17	29	0	29	30	18	0	4.524
1	4	0	2	17	23	1	29	35	23	1	8.191
1	4	0	2	17	18	1	23	29	18	0	4.165
1	4	0	2	17	24	1	18	12	24	0	3.567
1	4	0	2	17	24	0	24	25	29	0	5.856
1	4	0	2	17	24	0	24	18	31	0	2.127
1	4	0	2	17	24	0	24	30	19	0	3.414
1	4	0	2	17	24	0	24	25	29	0	8.038
1	4	0	2	17	24	0	24	18	30	0	3.57
1	4	0	2	17	24	0	24	25	29	0	7.666
1	4	0	2	17	24	0	24	31	19	0	4.559
1	4	0	2	17	25	2	24	25	29	0	3.137
1	4	0	2	17	26	2	25	26	31	0	2.536
1	4	0	2	17	27	1	26	25	27	1	3.452
1	4	0	2	17	28	1	27	33	28	1	2.905
1	4	0	2	17	22	1	28	34	22	0	4.264
1	4	0	2	17	16	2	22	16	28	1	4.111
1	4	0	2	17	17	2	16	16	28	0	2.02
1	4	0	3	25	28	0	28	34	22	0	31.657
1	4	0	3	25	28	0	28	27	29	0	2.133
1	4	0	3	25	28	0	28	35	23	0	1.32
1	4	0	3	25	34	2	28	34	22	0	8.394
1	4	0	3	25	4	2	34	4	35	0	6.122
1	4	0	3	25	4	0	4	34	10	0	3.919
1	4	0	3	25	4	0	4	11	5	0	2.553
1	4	0	3	25	4	0	4	34	10	0	1.082
1	4	0	3	25	5	2	4	5	3	1	4.287
1	4	0	3	25	35	1	5	11	35	0	4.753
1	4	0	3	25	30	1	35	5	30	1	4.135
1	4	0	3	25	0	2	30	0	24	0	6.567
1	4	0	3	25	0	0	0	6	1	0	3.855
1	4	0	3	25	0	0	0	5	30	0	8.729
1	4	0	3	25	31	1	0	7	31	1	4.92
1	4	0	3	25	32	2	31	32	30	0	2.963
1	4	0	3	25	32	0	32	33	2	1	4.412
1	4	0	3	25	26	1	32	1	26	0	3.965
1	4	0	3	25	25	2	26	1	26	0	1.816
1	4	0	4	5	14	0	14	13	21	0	6.287
1	4	0	4	5	14	0	14	8	20	0	9.263
1	4	0	4	5	14	0	14	15	13	0	2.37
1	4	0	4	5	14	0	14	8	20	0	2.727
1	4	0	4	5	14	0	14	21	9	0	2.247
1	4	0	4	5	14	0	14	15	13	0	0.672
1	4	0	4	5	14	0	14	8	20	0	0.96
1	4	0	4	5	9	1	14	21	9	1	1.642
1	4	0	4	5	9	0	9	15	3	0	4.706
1	4	0	4	5	14	2	9	14	2	0	4.625
1	4	0	4	5	14	0	14	20	8	0	3.141
1	4	0	4	5	14	0	14	21	9	0	3.199
1	4	0	4	5	20	2	14	20	8	0	8.026
1	4	0	4	5	20	0	20	26	21	0	2.66
1	4	0	4	5	20	0	20	25	13	0	1.713
1	4	0	4	5	14	1	20	26	14	0	13.788
1	4	0	4	5	8	1	14	20	8	1	6.515
1	4	0	4	5	2	1	8	14	2	0	2.181
1	4	0	4	5	32	1	2	8	32	0	2.16
1	4	0	4	5	33	1	32	2	33	0	8.295
1	4	0	4	5	33	0	33	3	34	0	4.264
1	4	0	4	5	27	2	33	27	32	0	5.203
1	4	0	4	5	28	1	27	33	28	1	2.776
1	4	0	4	5	29	1	28	34	29	0	3.375
1	4	0	4	5	35	1	29	23	35	1	28.044
1	4	0	4	5	5	2	35	23	35	0	2.308
1	5	1	2	19	0	2	7	0	6	0	22.889
1	5	1	2	19	30	2	0	30	1	1	7.56
1	5	1	2	19	24	1	30	0	24	1	3.151
1	5	1	2	19	24	0	24	30	25	0	2.323
1	5	1	2	19	19	1	24	30	25	0	2.2
1	5	1	3	20	15	1	16	23	15	1	12.984
1	5	1	3	20	14	2	15	14	16	1	4.877
1	5	1	3	20	14	0	14	15	13	0	2.083
1	5	1	3	20	14	0	14	21	9	0	3.792
1	5	1	3	20	20	2	14	21	9	0	2.961
1	5	1	4	11	19	1	20	13	19	1	9.135
1	5	1	4	11	19	0	19	25	24	0	2.871
1	5	1	4	11	19	0	19	20	18	0	1.897
1	5	1	4	11	25	1	19	13	25	0	2.695
1	5	1	4	11	25	0	25	31	19	0	2.444
1	5	1	4	11	25	0	25	32	20	0	2.56
1	5	1	4	11	25	0	25	31	19	0	5.234
1	5	1	4	11	25	0	25	26	24	0	2.839
1	5	1	4	11	19	2	25	19	32	1	6.28
1	5	1	4	11	19	0	19	25	13	0	0.648
1	5	1	4	11	19	0	19	24	20	0	1.458
1	5	1	4	11	19	0	19	25	13	0	1.44
1	5	1	4	11	18	2	19	18	20	1	4.554
1	5	1	4	11	18	0	18	19	23	0	0.636
1	5	1	4	11	18	0	18	29	12	0	1.53
1	5	1	4	11	18	0	18	23	19	0	1.159
1	5	1	4	11	18	0	18	12	24	0	5.831
1	5	1	4	11	18	0	18	29	19	1	3.326
1	5	1	4	11	18	0	18	12	24	0	0.574
1	5	1	4	11	18	0	18	23	19	0	2.378
1	5	1	4	11	18	0	18	24	12	0	2.409
1	5	1	4	11	18	0	18	19	23	0	0.458
1	5	1	4	11	29	1	18	12	29	0	3.007
1	5	1	4	11	29	0	29	35	24	0	1.046
1	5	1	4	11	29	0	29	30	18	0	1.727
1	5	1	4	11	29	0	29	28	24	0	1.44
1	5	1	4	11	29	0	29	23	30	0	1.071
1	5	1	4	11	29	0	29	35	24	0	0.986
1	5	1	4	11	29	0	29	23	28	0	1.274
1	5	1	4	11	30	2	29	30	18	1	2.115
1	5	1	4	11	30	0	30	31	0	0	2.983
1	5	1	4	11	30	0	30	5	29	0	1.031
1	5	1	4	11	31	2	30	31	0	0	2.135
1	5	1	4	11	31	0	31	1	32	0	0.55
1	5	1	4	11	31	0	31	25	30	0	0.879
1	5	1	4	11	31	0	31	1	32	0	1.604
1	5	1	4	11	31	0	31	0	24	0	2.136
1	5	1	4	11	31	0	31	32	1	0	1.048
1	5	1	4	11	31	0	31	0	24	0	0.564
1	5	1	4	11	31	0	31	32	1	0	4
1	5	1	4	11	25	2	31	25	30	0	3.528
1	5	1	4	11	25	0	25	26	31	0	0.945
1	5	1	4	11	25	0	25	32	19	0	0.734
1	5	1	4	11	25	0	25	26	24	0	1.065
1	5	1	4	11	25	0	25	19	31	0	1.343
1	5	1	4	11	25	0	25	20	32	0	0.545
1	5	1	4	11	25	0	25	31	26	0	1.256
1	5	1	4	11	25	0	25	24	19	0	0.846
1	5	1	4	11	25	0	25	31	26	0	0.991
1	5	1	4	11	20	1	25	32	20	0	1.704
1	5	1	4	11	20	0	20	26	14	0	1.432
1	5	1	4	11	20	0	20	19	21	0	1.753
1	5	1	4	11	20	0	20	14	25	0	0.465
1	5	1	4	11	20	0	20	21	26	0	1.111
1	5	1	4	11	13	1	20	25	13	1	3.431
1	5	1	4	11	13	0	13	19	7	0	0.59
1	5	1	4	11	13	0	13	14	20	0	1.064
1	5	1	4	11	13	0	13	19	7	0	3.34
1	5	1	4	11	13	0	13	14	12	0	0.448
1	5	1	4	11	8	1	13	20	8	0	3.006
1	5	1	4	11	8	0	8	14	9	0	0.889
1	5	1	4	11	8	0	8	2	7	0	2.624
1	5	1	4	11	8	0	8	14	9	0	0.607
1	5	1	4	11	8	0	8	2	7	0	3.327
1	5	1	4	11	8	0	8	14	9	0	4.658
1	5	1	4	11	8	0	8	2	13	0	0.584
1	5	1	4	11	8	0	8	9	7	0	1.174
1	5	1	4	11	2	2	8	2	13	0	2.744
1	5	1	4	11	2	0	2	3	1	0	0.815
1	5	1	4	11	2	0	2	9	32	0	1.079
1	5	1	4	11	2	0	2	8	3	0	0.95
1	5	1	4	11	2	0	2	32	1	0	1.513
1	5	1	4	11	2	0	2	3	8	0	2.247
1	5	1	4	11	2	0	2	1	32	0	1.8
1	5	1	4	11	2	0	2	8	9	0	2.232
1	5	1	4	11	32	2	2	32	3	0	4.301
1	5	1	4	11	32	0	32	33	31	0	1.473
1	5	1	4	11	32	0	32	1	25	0	0.511
1	5	1	4	11	32	0	32	2	33	0	0.614
1	5	1	4	11	32	0	32	1	25	0	0.927
1	5	1	4	11	33	1	32	2	33	1	1.888
1	5	1	4	11	33	0	33	32	34	0	1.027
1	5	1	4	11	33	0	33	27	2	0	0.944
1	5	1	4	11	33	0	33	26	3	0	0.816
1	5	1	4	11	33	0	33	27	2	0	0.678
1	5	1	4	11	33	0	33	34	32	0	0.729
1	5	1	4	11	33	0	33	27	3	0	2.984
1	5	1	4	11	33	0	33	34	32	0	0.472
1	5	1	4	11	33	0	33	27	2	0	1.21
1	5	1	4	11	33	0	33	34	3	0	2.042
1	5	1	4	11	33	0	33	32	27	0	1.374
1	5	1	4	11	33	0	33	2	3	0	1.081
1	5	1	4	11	33	0	33	27	34	0	2.018
1	5	1	4	11	33	0	33	32	3	0	0.48
1	5	1	4	11	26	1	33	2	26	0	2.906
1	5	1	4	11	26	0	26	20	32	0	1.145
1	5	1	4	11	26	0	26	27	33	0	1.127
1	5	1	4	11	26	0	26	32	20	0	1.369
1	5	1	4	11	21	2	26	21	33	1	1.993
1	5	1	4	11	21	0	21	22	27	0	0.449
1	5	1	4	11	21	0	21	20	15	0	1.513
1	5	1	4	11	21	0	21	27	22	0	1.096
1	5	1	4	11	21	0	21	26	14	0	1.251
1	5	1	4	11	21	0	21	22	20	0	1.696
1	5	1	4	11	21	0	21	14	26	0	0.641
1	5	1	4	11	22	2	21	22	20	1	1.396
1	5	1	4	11	22	0	22	23	21	0	1.524
1	5	1	4	11	22	0	22	28	16	0	0.992
1	5	1	4	11	22	0	22	27	15	0	0.839
1	5	1	4	11	22	0	22	28	16	0	0.944
1	5	1	4	11	23	1	22	21	23	0	6.37
1	5	1	4	11	23	0	23	18	29	0	0.621
1	5	1	4	11	23	0	23	28	16	0	1.099
1	5	1	4	11	17	1	23	29	17	1	1.595
1	5	1	4	11	17	0	17	12	23	1	0.545
1	5	1	4	11	11	2	17	12	23	0	1.914
1	6	1	2	17	0	0	0	6	31	0	0.343
1	6	1	2	17	1	1	0	5	1	0	21.877
1	6	1	2	17	1	0	1	7	2	0	13.686
1	6	1	2	17	1	0	1	31	8	0	4.626
1	6	1	2	17	2	2	1	2	0	0	4.035
1	6	1	2	17	32	1	2	8	32	0	4.175
1	6	1	2	17	26	2	32	26	2	0	2.82
1	6	1	2	17	25	2	26	25	27	1	2.673
1	6	1	2	17	31	2	25	31	26	0	4.256
1	6	1	2	17	31	0	31	1	25	0	1.815
1	6	1	2	17	31	0	31	32	30	0	3.591
1	6	1	2	17	31	0	31	1	25	0	2.149
1	6	1	2	17	31	0	31	0	24	0	4.626
1	6	1	2	17	31	0	31	1	25	0	2.207
1	6	1	2	17	24	1	31	0	24	1	2.516
1	6	1	2	17	24	0	24	25	29	0	2.915
1	6	1	2	17	24	0	24	31	18	0	3.345
1	6	1	2	17	24	0	24	25	29	0	3.049
1	6	1	2	17	24	0	24	18	30	0	0.952
1	6	1	2	17	24	0	24	31	19	0	3.25
1	6	1	2	17	24	0	24	30	25	1	1.293
1	6	1	2	17	24	0	24	18	29	0	1.265
1	6	1	2	17	30	2	24	30	25	0	2.216
1	6	1	2	17	30	0	30	0	24	0	1.842
1	6	1	2	17	30	0	30	5	31	0	1.425
1	6	1	2	17	0	2	30	0	24	1	2.681
1	6	1	2	17	0	0	0	1	6	0	1.672
1	6	1	2	17	0	0	0	30	5	0	5.143
1	6	1	2	17	0	0	0	6	7	0	1.089
1	6	1	2	17	0	0	0	1	5	0	1.809
1	6	1	2	17	0	0	0	7	31	0	1.204
1	6	1	2	17	6	1	0	1	6	1	2.615
1	6	1	2	17	6	0	6	12	7	0	2.343
1	6	1	2	17	17	2	6	12	7	0	1.977
1	6	1	3	13	28	2	23	28	18	0	3.415
1	6	1	3	13	28	0	28	29	34	0	7.627
1	6	1	3	13	28	0	28	35	23	0	1.389
1	6	1	3	13	34	2	28	34	22	0	4.796
1	6	1	3	13	34	0	34	33	35	0	9.675
1	6	1	3	13	34	0	34	28	4	0	2.88
1	6	1	3	13	34	0	34	3	27	0	1.768
1	6	1	3	13	4	2	34	4	28	0	3.856
1	6	1	3	13	4	0	4	5	10	0	2.192
1	6	1	3	13	4	0	4	11	35	0	1.465
1	6	1	3	13	4	0	4	10	34	0	1.439
1	6	1	3	13	4	0	4	11	35	0	2.974
1	6	1	3	13	5	2	4	5	10	1	8.435
1	6	1	3	13	5	0	5	11	35	0	1.353
1	6	1	3	13	5	0	5	6	30	0	2.491
1	6	1	3	13	5	0	5	35	11	0	0.52
1	6	1	3	13	5	0	5	0	4	0	0.701
1	6	1	3	13	5	0	5	11	35	0	3.353
1	6	1	3	13	5	0	5	0	4	0	1.38
1	6	1	3	13	5	0	5	11	35	0	1.173
1	6	1	3	13	5	0	5	0	4	0	3.66
1	6	1	3	13	5	0	5	6	30	0	2.534
1	6	1	3	13	5	0	5	0	4	0	0.606
1	6	1	3	13	5	0	5	6	35	0	1.151
1	6	1	3	13	5	0	5	11	0	0	1.189
1	6	1	3	13	6	2	5	6	35	1	4.736
1	6	1	3	13	7	1	6	12	7	1	3.752
1	6	1	3	13	13	2	7	12	7	0	1.695
1	6	1	4	27	6	0	6	12	11	0	5.422
1	6	1	4	27	6	0	6	0	7	0	10.355
1	6	1	4	27	6	0	6	17	12	0	3.958
1	6	1	4	27	6	0	6	7	0	0	1.566
1	6	1	4	27	6	0	6	17	5	0	4.751
1	6	1	4	27	6	0	6	7	11	0	4.224
1	6	1	4	27	17	2	6	17	5	1	5.376
1	6	1	4	27	17	0	17	23	11	0	3.286
1	6	1	4	27	17	0	17	18	6	0	0.574
1	6	1	4	27	17	0	17	11	23	0	3.495
1	6	1	4	27	17	0	17	12	16	0	3.239
1	6	1	4	27	17	0	17	11	18	0	1.815
1	6	1	4	27	23	1	17	12	23	1	3.738
1	6	1	4	27	23	0	23	18	29	0	2.299
1	6	1	4	27	28	2	23	28	16	1	2.358
1	6	1	4	27	28	0	28	22	34	0	1.427
1	6	1	4	27	27	1	28	22	34	0	1.943
1	7	1	2	11	10	1	15	22	10	1	13.095
1	7	1	2	11	16	2	10	16	4	0	4.577
1	7	1	2	11	16	0	16	17	22	0	2.863
1	7	1	2	11	11	1	16	17	22	0	1.848
1	7	1	3	18	7	1	1	0	7	1	6.222
1	7	1	3	18	6	1	7	8	6	0	6.856
1	7	1	3	18	11	1	6	7	11	0	7.356
1	7	1	3	18	11	0	11	6	10	0	1.91
1	7	1	3	18	11	0	11	4	16	0	1.689
1	7	1	3	18	17	2	11	17	6	1	2.919
1	7	1	3	18	17	0	17	16	12	0	2.535
1	7	1	3	18	18	1	17	16	12	0	1.43
1	7	1	4	19	35	2	34	35	28	1	4.007
1	7	1	4	19	35	0	35	5	29	0	5.894
1	7	1	4	19	35	0	35	4	28	0	2.078
1	7	1	4	19	35	0	35	30	5	0	9.692
1	7	1	4	19	35	0	35	4	28	0	1.85
1	7	1	4	19	35	0	35	5	29	0	1.024
1	7	1	4	19	30	2	35	30	34	1	4.539
1	7	1	4	19	24	1	30	0	24	1	3.834
1	7	1	4	19	24	0	24	25	29	0	1.157
1	7	1	4	19	24	0	24	30	18	0	0.881
1	7	1	4	19	24	0	24	29	25	0	2.116
1	7	1	4	19	24	0	24	30	18	0	2.005
1	7	1	4	19	19	2	24	30	18	0	2.472
1	8	1	2	27	35	0	35	5	29	0	0.26
1	8	1	2	27	4	1	35	30	4	0	88.574
1	8	1	2	27	10	1	4	5	10	0	14.744
1	8	1	2	27	10	0	10	16	4	0	8.672
1	8	1	2	27	10	0	10	15	3	0	3.432
1	8	1	2	27	10	0	10	4	16	0	1.111
1	8	1	2	27	3	1	10	15	3	1	7.809
1	8	1	2	27	3	0	3	9	4	0	2.233
1	8	1	2	27	3	0	3	10	33	0	2.114
1	8	1	2	27	34	2	3	34	9	1	3.263
1	8	1	2	27	34	0	34	4	28	0	0.921
1	8	1	2	27	34	0	34	3	35	1	0.738
1	8	1	2	27	27	1	34	3	35	0	1.972
1	8	1	3	21	17	0	17	23	11	0	6.19
1	8	1	3	21	17	0	17	12	18	0	5.439
1	8	1	3	21	11	2	17	11	6	0	9.896
1	8	1	3	21	11	0	11	5	17	0	1.079
1	8	1	3	21	11	0	11	10	6	0	1.169
1	8	1	3	21	11	0	11	5	16	0	1.011
1	8	1	3	21	11	0	11	4	17	0	3.328
1	8	1	3	21	11	0	11	6	10	0	2.994
1	8	1	3	21	11	0	11	5	17	0	7.76
1	8	1	3	21	11	0	11	16	6	0	5.61
1	8	1	3	21	11	0	11	5	4	0	8.738
1	8	1	3	21	17	1	11	16	17	0	5.416
1	8	1	3	21	17	0	17	23	11	0	4.057
1	8	1	3	21	17	0	17	12	16	0	4.31
1	8	1	3	21	17	0	17	23	11	0	6.523
1	8	1	3	21	17	0	17	12	18	0	3.29
1	8	1	3	21	16	2	17	16	23	1	3.122
1	8	1	3	21	15	2	16	15	17	1	4.068
1	8	1	3	21	21	1	15	15	17	0	1.469
1	8	1	4	34	12	0	12	13	18	0	28.216
1	8	1	4	34	12	0	12	19	7	0	2.286
1	8	1	4	34	12	0	12	6	18	0	1.883
1	8	1	4	34	12	0	12	19	7	0	1.225
1	8	1	4	34	13	1	12	18	13	0	23.856
1	8	1	4	34	13	0	13	12	14	0	4.794
1	8	1	4	34	13	0	13	20	7	0	11.075
1	8	1	4	34	13	0	13	19	8	0	3.766
1	8	1	4	34	13	0	13	7	14	0	2.353
1	8	1	4	34	13	0	13	19	20	0	4.86
1	8	1	4	34	14	2	13	14	12	1	5.22
1	8	1	4	34	14	0	14	20	15	0	3.979
1	8	1	4	34	9	2	14	9	21	1	3.4
1	8	1	4	34	9	0	9	15	10	0	2.331
1	8	1	4	34	9	0	9	3	14	0	0.969
1	8	1	4	34	9	0	9	10	15	0	0.908
1	8	1	4	34	9	0	9	14	3	0	1.527
1	8	1	4	34	9	0	9	10	15	0	0.966
1	8	1	4	34	9	0	9	8	3	0	1.897
1	8	1	4	34	9	0	9	15	10	0	1.177
1	8	1	4	34	9	0	9	3	8	0	1.394
1	8	1	4	34	9	0	9	2	14	0	2.342
1	8	1	4	34	9	0	9	15	10	0	4.407
1	8	1	4	34	9	0	9	14	3	0	1.274
1	8	1	4	34	9	0	9	10	15	0	3.035
1	8	1	4	34	9	0	9	14	3	0	10.257
1	8	1	4	34	9	0	9	15	2	0	5.231
1	8	1	4	34	9	0	9	8	10	0	11.984
1	8	1	4	34	3	1	9	14	3	1	3.134
1	8	1	4	34	4	1	3	9	4	0	2.384
1	8	1	4	34	4	0	4	10	5	1	0.902
1	8	1	4	34	34	1	4	10	5	0	1.166
1	9	4	2	21	17	0	17	15	19	0	10.222
1	9	4	2	21	20	2	17	20	18	1	8.062
1	9	4	2	21	21	1	20	20	18	0	2.47
1	9	4	3	19	22	0	22	25	24	0	4.187
1	9	4	3	19	22	0	22	23	26	0	4.132
1	9	4	3	19	22	0	22	25	27	0	2.29
1	9	4	3	19	22	0	22	21	23	0	5.122
1	9	4	3	19	22	0	22	26	25	0	0.553
1	9	4	3	19	22	0	22	23	21	0	10.046
1	9	4	3	19	22	0	22	26	27	0	0.885
1	9	4	3	19	22	0	22	24	25	0	1.673
1	9	4	3	19	22	0	22	26	27	0	2.641
1	9	4	3	19	22	0	22	23	21	0	2.857
1	9	4	3	19	22	0	22	26	27	0	1.816
1	9	4	3	19	22	0	22	25	24	0	6.022
1	9	4	3	19	22	0	22	26	23	0	0.774
1	9	4	3	19	22	0	22	25	27	0	2.639
1	9	4	3	19	22	0	22	24	26	0	2.309
1	9	4	3	19	23	2	22	23	25	0	4.557
1	9	4	3	19	23	0	23	24	26	0	1.472
1	9	4	3	19	23	0	23	22	21	0	1.143
1	9	4	3	19	23	0	23	24	25	0	5.582
1	9	4	3	19	23	0	23	22	26	0	5.773
1	9	4	3	19	23	0	23	25	27	0	4.705
1	9	4	3	19	24	1	23	26	24	0	3.559
1	9	4	3	19	24	0	24	22	21	0	1.941
1	9	4	3	19	24	0	24	26	27	0	0.722
1	9	4	3	19	24	0	24	23	25	0	0.849
1	9	4	3	19	24	0	24	22	21	0	0.801
1	9	4	3	19	24	0	24	26	27	0	1.428
1	9	4	3	19	21	2	24	21	22	1	2.888
1	9	4	3	19	21	0	21	26	25	1	0.534
1	9	4	3	19	23	1	21	24	23	0	3.42
1	9	4	3	19	23	0	23	22	21	0	1.414
1	9	4	3	19	23	0	23	25	24	0	0.83
1	9	4	3	19	23	0	23	22	21	0	0.972
1	9	4	3	19	23	0	23	25	26	0	1.173
1	9	4	3	19	27	2	23	27	24	0	3.48
1	9	4	3	19	27	0	27	25	23	0	1.927
1	9	4	3	19	27	0	27	22	24	0	0.729
1	9	4	3	19	27	0	27	25	26	0	2.247
1	9	4	3	19	27	0	27	23	24	0	1.851
1	9	4	3	19	27	0	27	26	25	0	1.809
1	9	4	3	19	27	0	27	22	23	0	1.143
1	9	4	3	19	25	1	27	24	25	1	3.69
1	9	4	3	19	25	0	25	22	21	0	0.96
1	9	4	3	19	25	0	25	26	27	0	0.76
1	9	4	3	19	25	0	25	22	21	0	2.687
1	9	4	3	19	25	0	25	24	23	0	2.137
1	9	4	3	19	25	0	25	26	22	0	2.85
1	9	4	3	19	25	0	25	24	27	0	4.345
1	9	4	3	19	26	1	25	23	26	0	5.975
1	9	4	3	19	26	0	26	24	25	0	1.146
1	9	4	3	19	26	0	26	22	21	0	1.029
1	9	4	3	19	26	0	26	25	24	0	0.874
1	9	4	3	19	26	0	26	23	27	0	3.465
1	9	4	3	19	26	0	26	24	22	0	2.208
1	9	4	3	19	26	0	26	25	23	0	1.143
1	9	4	3	19	26	0	26	22	21	0	1.076
1	9	4	3	19	26	0	26	25	27	0	0.786
1	9	4	3	19	26	0	26	22	21	0	0.69
1	9	4	3	19	24	1	26	25	24	0	1.212
1	9	4	3	19	24	0	24	22	23	0	0.375
1	9	4	3	19	24	0	24	21	25	0	1.081
1	9	4	3	19	24	0	24	23	22	0	1.384
1	9	4	3	19	24	0	24	26	27	0	1.564
1	9	4	3	19	24	0	24	23	25	0	1.322
1	9	4	3	19	24	0	24	26	22	0	1.27
1	9	4	3	19	24	0	24	25	23	0	1.57
1	9	4	3	19	24	0	24	27	26	0	0.872
1	9	4	3	19	22	2	24	22	23	0	2.508
1	9	4	3	19	22	0	22	26	25	0	0.935
1	9	4	3	19	22	0	22	24	27	0	1.643
1	9	4	3	19	22	0	22	25	23	0	1.733
1	9	4	3	19	21	1	22	24	21	1	8.637
1	9	4	3	19	21	0	21	26	25	1	0.797
1	9	4	3	19	21	0	21	24	20	0	2.921
1	9	4	3	19	21	0	21	23	22	1	0.883
1	9	4	3	19	21	0	21	26	25	1	0.681
1	9	4	3	19	21	0	21	22	23	1	0.743
1	9	4	3	19	21	0	21	24	25	1	0.916
1	9	4	3	19	21	0	21	23	22	1	0.61
1	9	4	3	19	20	1	21	26	20	1	1.458
1	9	4	3	19	15	2	20	15	21	0	2.629
1	9	4	3	19	15	0	15	17	16	0	1.881
1	9	4	3	19	19	2	15	17	16	0	1.244
1	9	4	4	8	0	0	0	3	4	0	10.997
1	9	4	4	8	0	0	0	2	5	0	2.202
1	9	4	4	8	3	2	0	3	4	1	3.186
1	9	4	4	8	3	0	3	1	0	0	0.833
1	9	4	4	8	3	0	3	4	5	0	1.222
1	9	4	4	8	3	0	3	1	2	0	0.879
1	9	4	4	8	3	0	3	5	6	0	0.929
1	9	4	4	8	3	0	3	1	0	0	2.196
1	9	4	4	8	2	1	3	4	2	0	2.553
1	9	4	4	8	2	0	2	3	5	0	1.755
1	9	4	4	8	2	0	2	1	4	0	2.406
1	9	4	4	8	0	2	2	0	3	0	2.902
1	9	4	4	8	0	0	0	2	4	0	1.086
1	9	4	4	8	0	0	0	5	3	0	1.634
1	9	4	4	8	0	0	0	4	2	0	1.193
1	9	4	4	8	1	2	0	1	3	1	7.442
1	9	4	4	8	1	0	1	5	4	0	2.416
1	9	4	4	8	1	0	1	2	0	0	0.009
1	9	4	4	8	1	0	1	4	3	0	0.65
1	9	4	4	8	1	0	1	5	6	0	1.94
1	9	4	4	8	1	0	1	2	0	0	1.045
1	9	4	4	8	5	1	1	4	5	0	3.083
1	9	4	4	8	5	0	5	1	0	0	0.946
1	9	4	4	8	5	0	5	2	3	0	1.144
1	9	4	4	8	5	0	5	4	6	0	1.026
1	9	4	4	8	5	0	5	0	1	0	3.236
1	9	4	4	8	2	1	5	3	2	0	6.746
1	9	4	4	8	2	0	2	5	4	0	0.817
1	9	4	4	8	2	0	2	1	0	0	0.653
1	9	4	4	8	2	0	2	5	4	0	1.467
1	9	4	4	8	6	1	2	3	6	1	2.876
1	9	4	4	8	7	1	6	1	7	1	2.029
1	9	4	4	8	7	0	7	9	10	0	1.222
1	9	4	4	8	7	0	7	11	12	0	1.082
1	9	4	4	8	7	0	7	10	9	0	1.182
1	9	4	4	8	7	0	7	6	12	0	1.343
1	9	4	4	8	8	1	7	6	12	0	1.897
1	10	4	2	14	11	0	11	9	8	0	12.753
1	10	4	2	14	11	0	11	10	7	0	2.603
1	10	4	2	14	11	0	11	9	8	0	6.32
1	10	4	2	14	11	0	11	10	12	0	1.912
1	10	4	2	14	11	0	11	8	9	0	2.153
1	10	4	2	14	11	0	11	10	7	0	6.688
1	10	4	2	14	11	0	11	9	12	0	1.112
1	10	4	2	14	8	2	11	8	7	0	5.495
1	10	4	2	14	8	0	8	12	11	0	2.836
1	10	4	2	14	8	0	8	10	13	0	3.811
1	10	4	2	14	8	0	8	11	12	0	1.25
1	10	4	2	14	8	0	8	9	7	0	1.192
1	10	4	2	14	8	0	8	12	13	0	1.484
1	10	4	2	14	10	1	8	11	10	0	4.181
1	10	4	2	14	10	0	10	8	9	0	4.662
1	10	4	2	14	7	1	10	11	7	0	3.122
1	10	4	2	14	7	0	7	9	10	0	1.299
1	10	4	2	14	6	1	7	12	6	0	1.521
1	10	4	2	14	6	0	6	2	3	1	0.679
1	10	4	2	14	6	0	6	4	1	1	3.105
1	10	4	2	14	2	2	6	2	3	0	2.632
1	10	4	2	14	2	0	2	1	4	0	1.088
1	10	4	2	14	2	0	2	5	6	0	1.576
1	10	4	2	14	2	0	2	4	3	0	1.029
1	10	4	2	14	2	0	2	1	5	0	2.385
1	10	4	2	14	2	0	2	3	4	0	0.907
1	10	4	2	14	2	0	2	6	5	0	2.719
1	10	4	2	14	1	1	2	3	1	0	2.999
1	10	4	2	14	1	0	1	2	4	0	0.774
1	10	4	2	14	1	0	1	0	3	0	0.772
1	10	4	2	14	1	0	1	4	5	0	1.17
1	10	4	2	14	1	0	1	3	2	0	2.551
1	10	4	2	14	1	0	1	5	4	0	3.6
1	10	4	2	14	1	0	1	0	2	0	1.2
1	10	4	2	14	5	1	1	4	5	0	1.674
1	10	4	2	14	5	0	5	2	3	0	1.329
1	10	4	2	14	5	0	5	4	6	0	2.199
1	10	4	2	14	5	0	5	0	1	0	2.722
1	10	4	2	14	4	2	5	4	3	0	5.495
1	10	4	2	14	4	0	4	1	2	0	0.982
1	10	4	2	14	4	0	4	3	5	0	1.014
1	10	4	2	14	4	0	4	1	0	0	3.417
1	10	4	2	14	4	0	4	2	3	0	1.59
1	10	4	2	14	4	0	4	0	1	0	0.823
1	10	4	2	14	4	0	4	5	6	0	1.295
1	10	4	2	14	4	0	4	1	0	0	0.785
1	10	4	2	14	4	0	4	5	6	0	0.701
1	10	4	2	14	3	2	4	3	2	0	1.358
1	10	4	2	14	3	0	3	4	5	0	1.657
1	10	4	2	14	3	0	3	2	6	0	1.275
1	10	4	2	14	3	0	3	4	1	0	0.721
1	10	4	2	14	3	0	3	2	0	0	0.828
1	10	4	2	14	3	0	3	1	4	0	0.712
1	10	4	2	14	3	0	3	2	0	0	0.848
1	10	4	2	14	6	1	3	5	6	1	1.374
1	10	4	2	14	6	0	6	3	2	1	1.158
1	10	4	2	14	6	0	6	4	5	1	1.342
1	10	4	2	14	6	0	6	2	3	1	1.376
1	10	4	2	14	4	2	6	4	5	0	2.039
1	10	4	2	14	4	0	4	1	2	0	0.591
1	10	4	2	14	4	0	4	6	5	0	0.928
1	10	4	2	14	4	0	4	1	0	0	0.944
1	10	4	2	14	4	0	4	6	5	0	1.607
1	10	4	2	14	4	0	4	2	3	0	0.873
1	10	4	2	14	4	0	4	1	5	0	0.696
1	10	4	2	14	4	0	4	3	2	0	0.87
1	10	4	2	14	0	1	4	1	0	0	1.295
1	10	4	2	14	0	0	0	3	4	0	1.864
1	10	4	2	14	0	0	0	2	5	0	0.792
1	10	4	2	14	0	0	0	3	1	0	2.44
1	10	4	2	14	0	0	0	5	4	0	0.448
1	10	4	2	14	0	0	0	1	2	0	0.599
1	10	4	2	14	0	0	0	4	3	0	0.543
1	10	4	2	14	0	0	0	5	2	0	0.737
1	10	4	2	14	0	0	0	3	1	0	1.774
1	10	4	2	14	0	0	0	4	5	0	1.299
1	10	4	2	14	0	0	0	2	1	0	1.143
1	10	4	2	14	0	0	0	3	4	0	0.901
1	10	4	2	14	0	0	0	5	2	0	1.248
1	10	4	2	14	0	0	0	4	3	0	1.224
1	10	4	2	14	0	0	0	5	2	0	0.764
1	10	4	2	14	3	2	0	3	4	1	1.351
1	10	4	2	14	3	0	3	2	5	0	1.135
1	10	4	2	14	3	0	3	1	0	0	1.034
1	10	4	2	14	3	0	3	4	2	0	0.993
1	10	4	2	14	3	0	3	1	0	0	0.872
1	10	4	2	14	6	1	3	5	6	1	2.015
1	10	4	2	14	6	0	6	2	3	1	1.046
1	10	4	2	14	6	0	6	4	1	1	1.422
1	10	4	2	14	7	1	6	2	7	1	2.065
1	10	4	2	14	7	0	7	10	9	0	1.631
1	10	4	2	14	7	0	7	11	12	0	2.138
1	10	4	2	14	7	0	7	10	9	0	1.463
1	10	4	2	14	7	0	7	6	12	0	3.023
1	10	4	2	14	9	1	7	8	9	1	5.457
1	10	4	2	14	9	0	9	10	7	0	4.014
1	10	4	2	14	9	0	9	12	11	0	0.593
1	10	4	2	14	9	0	9	8	7	0	1.73
1	10	4	2	14	13	1	9	12	13	1	3.521
1	10	4	2	14	13	0	13	9	8	1	1.618
1	10	4	2	14	13	0	13	10	11	1	5.274
1	10	4	2	14	13	0	13	9	8	1	2.217
1	10	4	2	14	14	2	13	9	8	0	2.377
1	10	4	3	7	5	2	0	5	1	1	15.071
1	10	4	3	7	5	0	5	2	0	0	3.127
1	10	4	3	7	5	0	5	3	1	0	2.218
1	10	4	3	7	5	0	5	4	2	0	2.249
1	10	4	3	7	5	0	5	1	3	0	4.192
1	10	4	3	7	2	1	5	4	2	0	3.832
1	10	4	3	7	2	0	2	1	3	0	1.607
1	10	4	3	7	2	0	2	4	0	0	0.952
1	10	4	3	7	2	0	2	5	6	0	0.96
1	10	4	3	7	2	0	2	3	1	0	0.905
1	10	4	3	7	2	0	2	5	4	0	6.962
1	10	4	3	7	3	1	2	1	3	0	5.919
1	10	4	3	7	3	0	3	4	5	0	1.606
1	10	4	3	7	3	0	3	1	2	0	1.463
1	10	4	3	7	3	0	3	4	0	0	2.608
1	10	4	3	7	3	0	3	5	6	0	2.416
1	10	4	3	7	3	0	3	2	1	0	2.272
1	10	4	3	7	3	0	3	5	6	0	1.874
1	10	4	3	7	3	0	3	2	4	0	0.769
1	10	4	3	7	3	0	3	0	1	0	0.97
1	10	4	3	7	3	0	3	5	6	0	1.224
1	10	4	3	7	3	0	3	2	4	0	0.817
1	10	4	3	7	3	0	3	1	5	0	0.824
1	10	4	3	7	3	0	3	4	2	0	2.795
1	10	4	3	7	3	0	3	5	1	0	0.883
1	10	4	3	7	6	1	3	4	6	1	6.416
1	10	4	3	7	6	0	6	3	2	1	2.239
1	10	4	3	7	6	0	6	5	4	1	2.141
1	10	4	3	7	6	0	6	2	3	1	1.527
1	10	4	3	7	6	0	6	5	4	1	1.759
1	10	4	3	7	7	2	6	5	4	0	2.925
1	10	4	4	0	8	1	9	12	8	0	6.875
1	10	4	4	0	8	0	8	10	9	0	3.14
1	10	4	4	0	8	0	8	12	11	0	1.529
1	10	4	4	0	8	0	8	10	9	0	4.032
1	10	4	4	0	8	0	8	13	12	0	3.296
1	10	4	4	0	8	0	8	10	11	0	1.688
1	10	4	4	0	8	0	8	12	9	0	2.464
1	10	4	4	0	8	0	8	10	7	0	2.482
1	10	4	4	0	11	2	8	11	12	0	6.592
1	10	4	4	0	11	0	11	8	9	0	3.847
1	10	4	4	0	11	0	11	10	7	0	2.743
1	10	4	4	0	11	0	11	12	9	0	0.975
1	10	4	4	0	10	1	11	8	10	0	1.261
1	10	4	4	0	10	0	10	11	12	0	4.759
1	10	4	4	0	10	0	10	9	13	0	1.953
1	10	4	4	0	10	0	10	8	7	0	5.41
1	10	4	4	0	10	0	10	11	9	0	2.176
1	10	4	4	0	10	0	10	8	7	0	1.128
1	10	4	4	0	10	0	10	12	13	0	4.185
1	10	4	4	0	7	1	10	8	7	1	3.652
1	10	4	4	0	7	0	7	10	11	1	2.639
1	10	4	4	0	7	0	7	8	9	1	1.022
1	10	4	4	0	7	0	7	11	12	1	2.376
1	10	4	4	0	7	0	7	9	8	1	1.118
1	10	4	4	0	7	0	7	10	11	1	1.431
1	10	4	4	0	7	0	7	9	8	1	1.105
1	10	4	4	0	12	2	7	12	11	0	4.621
1	10	4	4	0	12	0	12	8	7	0	1.597
1	10	4	4	0	12	0	12	10	9	0	0.983
1	10	4	4	0	12	0	12	8	11	0	2.335
1	10	4	4	0	12	0	12	9	10	0	2.212
1	10	4	4	0	12	0	12	8	7	0	1.488
1	10	4	4	0	12	0	12	11	13	0	6.952
1	10	4	4	0	12	0	12	8	7	0	2.59
1	10	4	4	0	11	1	12	13	11	0	2.287
1	10	4	4	0	11	0	11	8	7	0	0.984
1	10	4	4	0	11	0	11	12	10	0	0.864
1	10	4	4	0	11	0	11	8	7	0	0.729
1	10	4	4	0	11	0	11	12	10	0	0.817
1	10	4	4	0	11	0	11	7	8	0	0.908
1	10	4	4	0	11	0	11	13	12	0	1.167
1	10	4	4	0	11	0	11	7	8	0	1.883
1	10	4	4	0	11	0	11	10	12	0	2.333
1	10	4	4	0	11	0	11	8	7	0	1.617
1	10	4	4	0	13	1	11	12	13	0	1.384
1	10	4	4	0	13	0	13	8	14	0	1.47
1	10	4	4	0	13	0	13	10	11	0	0.854
1	10	4	4	0	13	0	13	9	8	0	1.847
1	10	4	4	0	13	0	13	12	11	0	8.26
1	10	4	4	0	14	1	13	8	14	0	2.334
1	10	4	4	0	14	0	14	17	16	1	1.234
1	10	4	4	0	14	0	14	19	18	1	1.695
1	10	4	4	0	14	0	14	16	15	1	1.183
1	10	4	4	0	14	0	14	18	17	1	2.987
1	10	4	4	0	15	1	14	16	15	0	4.167
1	10	4	4	0	15	0	15	14	17	0	1.211
1	10	4	4	0	15	0	15	16	18	0	0.968
1	10	4	4	0	19	2	15	19	20	0	8.184
1	10	4	4	0	19	0	19	16	17	0	1.034
1	10	4	4	0	19	0	19	18	15	0	0.767
1	10	4	4	0	19	0	19	16	14	0	5.09
1	10	4	4	0	19	0	19	18	17	0	5.902
1	10	4	4	0	19	0	19	14	15	0	7.268
1	10	4	4	0	19	0	19	17	16	0	1.169
1	10	4	4	0	19	0	19	15	14	0	2.928
1	10	4	4	0	19	0	19	17	16	0	5.623
1	10	4	4	0	19	0	19	15	14	0	11.458
1	10	4	4	0	19	0	19	18	17	0	5.487
1	10	4	4	0	19	0	19	16	15	0	2.44
1	10	4	4	0	19	0	19	17	18	0	7.417
1	10	4	4	0	19	0	19	16	15	0	3.494
1	10	4	4	0	20	1	19	18	20	0	3.497
1	10	4	4	0	20	0	20	21	15	0	4.298
1	10	4	4	0	20	0	20	17	16	0	1.801
1	10	4	4	0	20	0	20	18	19	0	2.55
1	10	4	4	0	20	0	20	17	16	0	4.198
1	10	4	4	0	20	0	20	18	19	0	2.272
1	10	4	4	0	20	0	20	16	15	0	0.752
1	10	4	4	0	20	0	20	18	19	0	0.758
1	10	4	4	0	20	0	20	15	21	0	0.719
1	10	4	4	0	17	2	20	17	18	1	1.521
1	10	4	4	0	17	0	17	19	16	0	1.247
1	10	4	4	0	17	0	17	20	18	0	0.75
1	10	4	4	0	17	0	17	14	15	0	2.799
1	10	4	4	0	17	0	17	16	18	0	2.344
1	10	4	4	0	17	0	17	19	15	0	2.969
1	10	4	4	0	17	0	17	20	18	0	2.177
1	10	4	4	0	17	0	17	15	14	0	1.161
1	10	4	4	0	17	0	17	19	20	0	0.898
1	10	4	4	0	17	0	17	15	16	0	1.673
1	10	4	4	0	17	0	17	18	14	0	1.849
1	10	4	4	0	16	1	17	19	16	0	1.546
1	10	4	4	0	16	0	16	17	15	0	0.894
1	10	4	4	0	16	0	16	14	18	0	0.827
1	10	4	4	0	16	0	16	19	17	0	0.925
1	10	4	4	0	16	0	16	15	14	0	3.181
1	10	4	4	0	16	0	16	20	19	0	3.574
1	10	4	4	0	16	0	16	15	14	0	2.868
1	10	4	4	0	16	0	16	18	17	0	3.25
1	10	4	4	0	16	0	16	15	19	0	7.619
1	10	4	4	0	16	0	16	20	18	0	2.795
1	10	4	4	0	16	0	16	17	15	0	3.884
1	10	4	4	0	20	2	16	20	19	0	1.939
1	10	4	4	0	21	2	20	21	15	0	4.826
1	10	4	4	0	21	0	21	24	25	1	1.307
1	10	4	4	0	21	0	21	23	22	1	4.065
1	10	4	4	0	21	0	21	25	26	1	5.698
1	10	4	4	0	21	0	21	23	22	1	8.512
1	10	4	4	0	25	1	21	26	25	0	3.886
1	10	4	4	0	24	1	25	23	24	0	5.664
1	10	4	4	0	24	0	24	25	26	0	4.432
1	10	4	4	0	24	0	24	23	27	0	3.26
1	10	4	4	0	24	0	24	22	21	0	1.177
1	10	4	4	0	24	0	24	25	23	0	4.864
1	10	4	4	0	27	1	24	26	27	0	2.224
1	10	4	4	0	27	0	27	22	23	0	2.97
1	10	4	4	0	27	0	27	25	24	0	5.505
1	10	4	4	0	27	0	27	26	23	0	6.328
1	10	4	4	0	27	0	27	24	25	0	1.687
1	10	4	4	0	26	1	27	23	26	1	2.823
1	10	4	4	0	26	0	26	22	24	0	3.127
1	10	4	4	0	27	2	26	27	25	0	2.848
1	10	4	4	0	27	0	27	23	24	0	2.151
1	10	4	4	0	22	1	27	25	22	1	5.648
1	10	4	4	0	22	0	22	24	23	0	8.394
1	10	4	4	0	22	0	22	25	21	0	2.6
1	10	4	4	0	22	0	22	26	27	0	2.195
1	10	4	4	0	22	0	22	23	24	0	3.059
1	10	4	4	0	22	0	22	26	27	0	0.966
1	10	4	4	0	22	0	22	25	24	0	0.805
1	10	4	4	0	23	1	22	26	23	0	2.564
1	10	4	4	0	23	0	23	22	24	0	1.127
1	10	4	4	0	23	0	23	25	26	0	0.92
1	10	4	4	0	23	0	23	27	24	0	1.134
1	10	4	4	0	23	0	23	26	25	0	0.864
1	10	4	4	0	23	0	23	24	22	0	5.022
1	10	4	4	0	23	0	23	26	27	0	2.184
1	10	4	4	0	23	0	23	22	24	0	0.8
1	10	4	4	0	23	0	23	21	25	0	1.752
1	10	4	4	0	26	2	23	26	27	0	2.2
1	10	4	4	0	26	0	26	23	22	0	1.113
1	10	4	4	0	26	0	26	27	25	0	0.95
1	10	4	4	0	26	0	26	21	22	0	1.088
1	10	4	4	0	26	0	26	25	27	0	7.883
1	10	4	4	0	26	0	26	23	22	0	2.727
1	10	4	4	0	26	0	26	25	27	0	0.715
1	10	4	4	0	23	2	26	23	22	0	2.012
1	10	4	4	0	23	0	23	25	24	0	1.199
1	10	4	4	0	23	0	23	22	21	0	0.767
1	10	4	4	0	23	0	23	25	24	0	0.951
1	10	4	4	0	23	0	23	21	22	0	2.215
1	10	4	4	0	23	0	23	25	26	0	5.369
1	10	4	4	0	23	0	23	22	24	0	3.494
1	10	4	4	0	23	0	23	25	21	0	1.048
1	10	4	4	0	23	0	23	27	26	0	12.176
1	10	4	4	0	23	0	23	22	21	0	2.075
1	10	4	4	0	27	2	23	27	26	0	2.896
1	10	4	4	0	27	0	27	23	22	0	2.917
1	10	4	4	0	27	0	27	26	25	0	0.895
1	10	4	4	0	24	1	27	23	24	1	2.16
1	10	4	4	0	24	0	24	22	25	0	0.872
1	10	4	4	0	24	0	24	23	21	0	0.819
1	10	4	4	0	24	0	24	26	27	0	0.763
1	10	4	4	0	24	0	24	23	25	0	3.006
1	10	4	4	0	26	1	24	22	26	0	18.602
1	10	4	4	0	26	0	26	23	24	0	5.167
1	10	4	4	0	26	0	26	22	21	0	7.665
1	10	4	4	0	26	0	26	24	23	0	5.311
1	10	4	4	0	27	1	26	25	27	0	4.785
1	10	4	4	0	27	0	27	23	24	0	2.032
1	10	4	4	0	27	0	27	25	26	0	1.752
1	10	4	4	0	27	0	27	24	23	0	0.982
1	10	4	4	0	25	2	27	25	22	1	1.758
1	10	4	4	0	25	0	25	23	21	0	1.104
1	10	4	4	0	25	0	25	24	22	0	1.935
1	10	4	4	0	25	0	25	26	23	0	0.754
1	10	4	4	0	22	1	25	24	22	0	1.128
1	10	4	4	0	22	0	22	23	21	0	0.713
1	10	4	4	0	22	0	22	26	27	0	1.113
1	10	4	4	0	22	0	22	23	24	0	4.464
1	10	4	4	0	22	0	22	26	27	0	2.85
1	10	4	4	0	22	0	22	21	23	0	1.384
1	10	4	4	0	22	0	22	24	25	0	1.16
1	10	4	4	0	22	0	22	21	23	0	4.455
1	10	4	4	0	22	0	22	25	24	0	2.986
1	10	4	4	0	22	0	22	23	26	0	1.464
1	10	4	4	0	21	2	22	21	24	1	1.294
1	10	4	4	0	21	0	21	22	23	1	1.025
1	10	4	4	0	21	0	21	24	25	1	0.698
1	10	4	4	0	21	0	21	22	23	1	0.601
1	10	4	4	0	21	0	21	25	24	1	0.354
1	10	4	4	0	20	1	21	26	20	1	16.83
1	10	4	4	0	15	2	20	15	21	1	4.774
1	10	4	4	0	16	2	15	16	14	0	31.89
1	10	4	4	0	16	0	16	17	18	0	3.104
1	10	4	4	0	16	0	16	20	19	0	1.479
1	10	4	4	0	16	0	16	17	18	0	4.073
1	10	4	4	0	19	2	16	19	20	0	6.879
1	10	4	4	0	14	2	19	14	15	1	7.652
1	10	4	4	0	14	0	14	14	15	0	4.511
1	11	4	2	20	23	0	23	25	22	0	0.215
1	11	4	2	20	27	1	23	26	27	0	10.894
1	11	4	2	20	27	0	27	23	22	0	6.285
1	11	4	2	20	27	0	27	24	25	0	3.694
1	11	4	2	20	27	0	27	23	22	0	1.313
1	11	4	2	20	24	1	27	25	24	1	3.327
1	11	4	2	20	24	0	24	26	23	0	5.657
1	11	4	2	20	24	0	24	22	25	0	0.857
1	11	4	2	20	21	1	24	23	21	1	2.653
1	11	4	2	20	21	0	21	25	24	1	0.973
1	11	4	2	20	21	0	21	23	26	1	0.761
1	11	4	2	20	21	0	21	25	24	1	4.369
1	11	4	2	20	21	0	21	26	20	0	1.833
1	11	4	2	20	21	0	21	24	23	1	0.816
1	11	4	2	20	21	0	21	25	26	1	1.488
1	11	4	2	20	21	0	21	24	23	1	3.639
1	11	4	2	20	21	0	21	20	26	0	0.688
1	11	4	2	20	21	0	21	23	22	1	0.848
1	11	4	2	20	21	0	21	20	26	0	0.668
1	11	4	2	20	25	1	21	24	25	0	2.598
1	11	4	2	20	25	0	25	22	21	0	6.553
1	11	4	2	20	25	0	25	26	27	0	1.992
1	11	4	2	20	25	0	25	23	24	0	10.221
1	11	4	2	20	26	1	25	27	26	0	8.07
1	11	4	2	20	26	0	26	23	24	0	1.216
1	11	4	2	20	26	0	26	25	27	0	1.071
1	11	4	2	20	22	2	26	22	21	0	6.668
1	11	4	2	20	22	0	22	25	24	0	1.097
1	11	4	2	20	22	0	22	23	21	0	1.381
1	11	4	2	20	22	0	22	26	27	0	1.151
1	11	4	2	20	22	0	22	24	25	0	4.887
1	11	4	2	20	22	0	22	23	21	0	2.123
1	11	4	2	20	22	0	22	25	24	0	1.167
1	11	4	2	20	22	0	22	26	27	0	1.243
1	11	4	2	20	22	0	22	23	21	0	6.705
1	11	4	2	20	22	0	22	25	26	0	6.793
1	11	4	2	20	23	2	22	23	21	0	13.927
1	11	4	2	20	23	0	23	22	24	0	1.398
1	11	4	2	20	23	0	23	26	27	0	1.027
1	11	4	2	20	23	0	23	22	24	0	0.999
1	11	4	2	20	23	0	23	26	27	0	3.218
1	11	4	2	20	23	0	23	21	22	0	19.771
1	11	4	2	20	23	0	23	25	24	0	2.1
1	11	4	2	20	23	0	23	26	22	0	1.271
1	11	4	2	20	23	0	23	21	24	0	10.384
1	11	4	2	20	23	0	23	25	22	0	8.592
1	11	4	2	20	24	1	23	21	24	0	5.256
1	11	4	2	20	24	0	24	23	25	0	1.326
1	11	4	2	20	24	0	24	22	21	0	1.15
1	11	4	2	20	24	0	24	25	23	0	0.994
1	11	4	2	20	24	0	24	26	27	0	4.237
1	11	4	2	20	24	0	24	22	21	0	1.912
1	11	4	2	20	24	0	24	25	26	0	0.995
1	11	4	2	20	24	0	24	23	27	0	0.913
1	11	4	2	20	24	0	24	22	25	0	0.419
1	11	4	2	20	24	0	24	23	21	0	0.425
1	11	4	2	20	24	0	24	26	27	0	0.441
1	11	4	2	20	24	0	24	22	21	0	0.519
1	11	4	2	20	24	0	24	26	27	0	0.571
1	11	4	2	20	24	0	24	22	21	0	0.663
1	11	4	2	20	25	1	24	26	25	0	6.777
1	11	4	2	20	22	2	25	22	23	0	8.879
1	11	4	2	20	22	0	22	25	24	0	4.128
1	11	4	2	20	27	1	22	26	27	0	2.672
1	11	4	2	20	27	0	27	23	22	0	1.859
1	11	4	2	20	26	2	27	26	25	1	1.858
1	11	4	2	20	26	0	26	22	23	0	5.21
1	11	4	2	20	26	0	26	24	21	0	1.409
1	11	4	2	20	26	0	26	23	25	0	1.432
1	11	4	2	20	21	1	26	22	21	1	2.407
1	11	4	2	20	21	0	21	25	24	1	2.839
1	11	4	2	20	21	0	21	23	26	1	1.032
1	11	4	2	20	21	0	21	24	22	1	15.99
1	11	4	2	20	25	2	21	25	23	0	72.691
1	11	4	2	20	24	1	25	22	24	0	6.06
1	11	4	2	20	21	1	24	23	21	1	4.409
1	11	4	2	20	22	1	21	24	22	0	11.429
1	11	4	2	20	21	1	22	23	21	1	4.204
1	11	4	2	20	25	1	21	24	25	0	4.062
1	11	4	2	20	21	1	25	22	21	1	6.695
1	11	4	2	20	24	1	21	25	24	0	11.288
1	11	4	2	20	22	2	24	22	21	0	2.958
1	11	4	2	20	22	0	22	24	23	0	7.417
1	11	4	2	20	27	2	22	27	26	0	3.136
1	11	4	2	20	23	2	27	23	24	1	6.218
1	11	4	2	20	25	2	23	25	26	0	3.073
1	11	4	2	20	23	1	25	22	23	0	4.517
1	11	4	2	20	24	1	23	21	24	0	9.869
1	11	4	2	20	25	2	24	25	26	0	3.222
1	11	4	2	20	24	1	25	23	24	0	4.928
1	11	4	2	20	22	2	24	22	25	0	7.28
1	11	4	2	20	24	1	22	23	24	0	5.034
1	11	4	2	20	21	1	24	22	21	1	3.863
1	11	4	2	20	25	2	21	25	26	0	3.768
1	11	4	2	20	21	1	25	22	21	1	4.592
1	11	4	2	20	25	1	21	24	25	0	5.454
1	11	4	2	20	23	2	25	23	22	0	4.68
1	11	4	2	20	25	1	23	24	25	0	1.92
1	11	4	2	20	26	1	25	23	26	0	2.69
1	11	4	2	20	24	1	26	22	24	0	2.626
1	11	4	2	20	23	2	24	23	25	0	5.099
1	11	4	2	20	24	2	23	24	22	0	3.993
1	11	4	2	20	23	1	24	25	23	0	5.065
1	11	4	2	20	22	2	23	22	21	0	4.791
1	11	4	2	20	24	2	22	24	25	0	7.207
1	11	4	2	20	23	2	24	23	22	0	12.658
1	11	4	2	20	25	2	23	25	24	0	5.748
1	11	4	2	20	23	2	25	23	22	0	6.25
1	11	4	2	20	25	2	23	25	26	0	2.728
1	11	4	2	20	24	1	25	23	24	0	2.934
1	11	4	2	20	25	2	24	25	22	0	6.386
1	11	4	2	20	25	0	25	24	26	0	2.525
1	11	4	2	20	25	0	25	27	23	0	3.997
1	11	4	2	20	26	1	25	24	26	0	1.3
1	11	4	2	20	26	0	26	22	23	0	12.131
1	11	4	2	20	27	1	26	25	27	0	1.036
1	11	4	2	20	23	2	27	23	22	1	2.376
1	11	4	2	20	25	2	23	25	24	0	7.203
1	11	4	2	20	23	1	25	22	23	0	3.695
1	11	4	2	20	25	2	23	25	26	0	13.956
1	11	4	2	20	24	1	25	23	24	0	3.907
1	11	4	2	20	25	2	24	25	26	0	1.198
1	11	4	2	20	23	2	25	23	22	0	2.412
1	11	4	2	20	25	2	23	25	26	0	2.26
1	11	4	2	20	23	2	25	23	24	0	2.286
1	11	4	2	20	25	1	23	22	25	0	3.265
1	11	4	2	20	24	2	25	24	26	0	3.423
1	11	4	2	20	21	1	24	22	21	1	3.509
1	11	4	2	20	25	2	21	25	24	0	5.899
1	11	4	2	20	26	1	25	23	26	0	2.581
1	11	4	2	20	24	2	26	24	22	0	2.729
1	11	4	2	20	23	2	24	23	21	0	11.121
1	11	4	2	20	25	1	23	26	25	0	2.755
1	11	4	2	20	22	2	25	22	21	0	4.655
1	11	4	2	20	24	2	22	24	23	0	2.61
1	11	4	2	20	26	2	24	26	25	0	4.443
1	11	4	2	20	24	1	26	23	24	0	2.776
1	11	4	2	20	22	1	24	25	22	0	6.095
1	11	4	2	20	24	2	22	24	23	0	2.863
1	11	4	2	20	21	1	24	22	21	1	2.32
1	11	4	2	20	25	2	21	25	24	0	2.64
1	11	4	2	20	22	2	25	22	21	0	7.04
1	11	4	2	20	26	1	22	25	26	0	4.531
1	11	4	2	20	24	1	26	23	24	0	3.223
1	11	4	2	20	22	1	24	25	22	0	3.662
1	11	4	2	20	24	1	22	23	24	0	2.927
1	11	4	2	20	26	2	24	26	25	0	4.015
1	11	4	2	20	21	1	26	22	21	1	5.493
1	11	4	2	20	21	0	21	24	23	1	12.703
1	11	4	2	20	25	2	21	25	22	0	3.515
1	11	4	2	20	23	2	25	23	21	0	8.857
1	11	4	2	20	25	1	23	24	25	0	3.619
1	11	4	2	20	22	2	25	22	23	0	2.68
1	11	4	2	20	25	2	22	25	26	0	5.468
1	11	4	2	20	23	2	25	23	24	0	2.868
1	11	4	2	20	22	2	23	22	21	0	4.03
1	11	4	2	20	24	2	22	24	23	0	1.921
1	11	4	2	20	22	2	24	22	25	0	9.503
1	11	4	2	20	24	2	22	24	23	0	1.628
1	11	4	2	20	22	2	24	22	25	0	2.457
1	11	4	2	20	21	1	22	23	21	1	3.693
1	11	4	2	20	25	2	21	25	26	0	3.152
1	11	4	2	20	23	2	25	23	24	0	6.726
1	11	4	2	20	22	2	23	22	25	0	2.871
1	11	4	2	20	24	1	22	23	24	0	1.854
1	11	4	2	20	26	2	24	26	25	0	1.539
1	11	4	2	20	21	1	26	22	21	1	2.032
1	11	4	2	20	25	2	21	25	24	0	4.218
1	11	4	2	20	23	2	25	23	22	0	3.115
1	11	4	2	20	25	1	23	24	25	0	3.361
1	11	4	2	20	21	1	25	22	21	1	3.479
1	11	4	2	20	25	2	21	25	26	0	3.391
1	11	4	2	20	23	2	25	23	24	0	3.243
1	11	4	2	20	22	1	23	21	22	0	10.998
1	11	4	2	20	25	1	22	26	25	0	4.059
1	11	4	2	20	21	1	25	22	21	1	4.358
1	11	4	2	20	25	1	21	24	25	0	3.019
1	11	4	2	20	21	1	25	22	21	1	5.079
1	11	4	2	20	24	2	21	24	23	0	14.721
1	11	4	2	20	24	0	24	22	25	0	5.952
1	11	4	2	20	24	0	24	27	26	0	2.581
1	11	4	2	20	23	2	24	23	22	0	7.383
1	11	4	2	20	25	1	23	24	25	0	3.148
1	11	4	2	20	23	1	25	22	23	0	13.378
1	11	4	2	20	23	0	23	25	26	0	10.229
1	11	4	2	20	22	2	23	22	21	0	1.942
1	11	4	2	20	22	0	22	24	23	0	3.385
1	11	4	2	20	25	2	22	25	21	0	2.584
1	11	4	2	20	23	1	25	24	23	0	3.075
1	11	4	2	20	22	2	23	22	21	0	2.374
1	11	4	2	20	24	2	22	24	23	0	2.561
1	11	4	2	20	22	2	24	22	25	0	2.883
1	11	4	2	20	21	1	22	23	21	1	7.843
1	11	4	2	20	25	2	21	25	26	0	2.147
1	11	4	2	20	23	1	25	24	23	0	3.896
1	11	4	2	20	25	1	23	22	25	0	37.176
1	11	4	2	20	23	1	25	24	23	0	5.421
1	11	4	2	20	22	2	23	22	25	0	4.112
1	11	4	2	20	24	2	22	24	26	0	2.385
1	11	4	2	20	23	2	24	24	26	0	3.546
1	11	4	3	26	15	1	18	14	15	0	13.724
1	11	4	3	26	17	1	15	18	17	0	10.984
1	11	4	3	26	17	0	17	15	14	0	3.328
1	11	4	3	26	17	0	17	18	19	0	2.538
1	11	4	3	26	17	0	17	15	14	0	6.577
1	11	4	3	26	17	0	17	19	18	0	2.303
1	11	4	3	26	17	0	17	15	14	0	2.851
1	11	4	3	26	17	0	17	18	16	0	2.57
1	11	4	3	26	17	0	17	19	20	0	2.442
1	11	4	3	26	17	0	17	16	15	0	0.403
1	11	4	3	26	17	0	17	18	19	0	0.6
1	11	4	3	26	20	2	17	20	16	1	5.845
1	11	4	3	26	21	2	20	21	15	1	2.926
1	11	4	3	26	21	0	21	24	25	0	3.832
1	11	4	3	26	26	2	21	24	25	0	1.665
1	11	4	4	7	17	0	17	14	18	0	11.221
1	11	4	4	7	17	0	17	19	20	0	3.376
1	11	4	4	7	16	1	17	15	16	0	3.486
1	11	4	4	7	16	0	16	17	18	0	7.439
1	11	4	4	7	14	2	16	14	15	1	9.345
1	11	4	4	7	14	0	14	19	18	1	9.329
1	11	4	4	7	14	0	14	16	17	1	5.459
1	11	4	4	7	14	0	14	18	15	1	12.543
1	11	4	4	7	13	1	14	19	13	1	3.561
1	11	4	4	7	13	0	13	9	8	0	11.779
1	11	4	4	7	13	0	13	14	10	0	4.332
1	11	4	4	7	8	1	13	9	8	1	6.632
1	11	4	4	7	7	2	8	9	8	0	1.807
1	12	4	2	21	26	1	27	23	26	1	15.456
1	12	4	2	21	26	0	26	24	25	0	2.115
1	12	4	2	21	21	1	26	24	25	0	1.315
1	12	4	3	20	27	0	27	24	26	0	9.9
1	12	4	3	20	27	0	27	25	23	0	3.789
1	12	4	3	20	27	0	27	24	26	0	7.885
1	12	4	3	20	27	0	27	22	23	0	10.805
1	12	4	3	20	26	1	27	25	26	1	7.948
1	12	4	3	20	26	0	26	24	23	0	1.605
1	12	4	3	20	21	1	26	22	21	1	8.491
1	12	4	3	20	21	0	21	23	24	1	1.086
1	12	4	3	20	21	0	21	26	25	1	0.903
1	12	4	3	20	21	0	21	23	24	1	3.415
1	12	4	3	20	20	1	21	23	24	0	2.246
1	12	4	4	0	8	1	12	10	8	0	17.908
1	12	4	4	0	8	0	8	12	11	0	5.598
1	12	4	4	0	8	0	8	9	10	0	3.065
1	12	4	4	0	8	0	8	11	7	0	3.769
1	12	4	4	0	8	0	8	12	13	0	3.157
1	12	4	4	0	9	1	8	7	9	0	5.975
1	12	4	4	0	9	0	9	10	11	0	1.607
1	12	4	4	0	9	0	9	12	8	0	2.313
1	12	4	4	0	9	0	9	10	11	0	8.867
1	12	4	4	0	9	0	9	12	13	0	0.456
1	12	4	4	0	9	0	9	8	10	0	0.901
1	12	4	4	0	11	2	9	11	12	0	5.249
1	12	4	4	0	10	1	11	9	10	0	5.529
1	12	4	4	0	10	0	10	8	11	0	1.776
1	12	4	4	0	13	1	10	12	13	0	6.873
1	12	4	4	0	13	0	13	9	10	0	5.192
1	12	4	4	0	13	0	13	11	12	0	3.296
1	12	4	4	0	13	0	13	9	10	0	3.851
1	12	4	4	0	13	0	13	11	12	0	2.161
1	12	4	4	0	13	0	13	9	10	0	5.332
1	12	4	4	0	13	0	13	11	8	0	4.257
1	12	4	4	0	13	0	13	9	10	0	1.195
1	12	4	4	0	11	1	13	8	11	1	14.853
1	12	4	4	0	7	1	11	9	7	1	8.488
1	12	4	4	0	7	0	7	10	11	1	3.519
1	12	4	4	0	12	1	7	9	12	0	3.408
1	12	4	4	0	12	0	12	10	11	0	1.016
1	12	4	4	0	12	0	12	8	9	0	1.72
1	12	4	4	0	12	0	12	11	13	0	1.279
1	12	4	4	0	12	0	12	8	9	0	0.769
1	12	4	4	0	12	0	12	10	7	0	3.209
1	12	4	4	0	12	0	12	11	9	0	4.024
1	12	4	4	0	8	2	12	8	7	0	1.672
1	12	4	4	0	11	2	8	11	12	0	5.993
1	12	4	4	0	10	1	11	9	10	0	2.577
1	12	4	4	0	8	1	10	11	8	0	16.419
1	12	4	4	0	9	1	8	10	9	0	3.416
1	12	4	4	0	8	2	9	8	7	0	2.856
1	12	4	4	0	11	1	8	10	11	0	3.359
1	12	4	4	0	12	2	11	12	9	0	4.704
1	12	4	4	0	12	0	12	11	10	0	4.046
1	12	4	4	0	12	0	12	8	9	0	3.306
1	12	4	4	0	10	2	12	10	7	0	2.955
1	12	4	4	0	8	1	10	9	8	0	6.173
1	12	4	4	0	8	0	8	10	7	0	4.562
1	12	4	4	0	9	2	8	9	11	0	4.046
1	12	4	4	0	8	1	9	7	8	0	3.858
1	12	4	4	0	10	2	8	10	11	0	6.381
1	12	4	4	0	8	1	10	7	8	0	22.957
1	12	4	4	0	11	2	8	11	10	0	7.302
1	12	4	4	0	8	1	11	9	8	0	22.385
1	12	4	4	0	11	2	8	11	12	0	4.627
1	12	4	4	0	7	1	11	8	7	1	2.618
1	12	4	4	0	12	1	7	11	12	0	1.714
1	12	4	4	0	8	2	12	8	7	0	2.999
1	12	4	4	0	10	2	8	10	9	0	2.694
1	12	4	4	0	12	1	10	11	12	0	5.554
1	12	4	4	0	8	1	12	9	8	0	4.895
1	12	4	4	0	10	2	8	10	7	0	2.648
1	12	4	4	0	10	0	10	9	11	0	7.382
1	12	4	4	0	8	2	10	8	7	0	2.845
1	12	4	4	0	9	2	8	9	10	0	2.888
1	12	4	4	0	8	2	9	8	11	0	2.143
1	12	4	4	0	12	2	8	12	10	0	2.079
1	12	4	4	0	7	1	12	8	7	1	2.409
1	12	4	4	0	7	0	7	10	11	1	3.6
1	12	4	4	0	12	1	7	9	12	0	1.785
1	12	4	4	0	8	1	12	10	8	0	1.925
1	12	4	4	0	9	2	8	9	7	0	1.707
1	12	4	4	0	8	1	9	10	8	0	2.607
1	12	4	4	0	9	1	8	7	9	0	4.367
1	12	4	4	0	8	1	9	10	8	0	3.261
1	12	4	4	0	8	0	8	9	7	0	2.265
1	12	4	4	0	13	1	8	12	13	0	3.887
1	12	4	4	0	14	1	13	8	14	0	5.489
1	12	4	4	0	14	0	14	16	15	1	5.35
1	12	4	4	0	14	0	14	18	17	1	1.194
1	12	4	4	0	14	0	14	19	16	1	1.293
1	12	4	4	0	18	1	14	17	18	0	1.513
1	12	4	4	0	18	0	18	16	19	0	3.077
1	12	4	4	0	20	1	18	17	20	0	2.383
1	12	4	4	0	20	0	20	15	16	0	5.835
1	12	4	4	0	17	2	20	17	21	1	4.423
1	12	4	4	0	17	0	17	16	18	0	6.24
1	12	4	4	0	17	0	17	20	19	0	3.01
1	12	4	4	0	17	0	17	16	15	0	3.775
1	12	4	4	0	17	0	17	20	19	0	2.06
1	12	4	4	0	17	0	17	15	16	0	2.819
1	12	4	4	0	17	0	17	19	20	0	4.996
1	12	4	4	0	16	1	17	15	16	0	3.555
1	12	4	4	0	16	0	16	17	14	0	2.3
1	12	4	4	0	16	0	16	19	20	0	2.886
1	12	4	4	0	16	0	16	17	18	0	1.067
1	12	4	4	0	16	0	16	19	20	0	3.162
1	12	4	4	0	14	1	16	15	14	1	2.211
1	12	4	4	0	14	0	14	18	19	1	3.83
1	12	4	4	0	14	0	14	13	17	0	2.769
1	12	4	4	0	18	1	14	16	18	0	2.6
1	12	4	4	0	15	2	18	15	17	0	1.728
1	12	4	4	0	15	0	15	18	16	0	1.287
1	12	4	4	0	15	0	15	17	19	0	0.889
1	12	4	4	0	15	0	15	14	16	0	7.437
1	12	4	4	0	18	1	15	19	18	0	2.085
1	12	4	4	0	18	0	18	16	17	0	1.682
1	12	4	4	0	18	0	18	19	15	0	3.713
1	12	4	4	0	14	2	18	14	16	1	4.65
1	12	4	4	0	19	1	14	18	19	0	2.023
1	12	4	4	0	19	0	19	15	14	0	3.792
1	12	4	4	0	19	0	19	17	16	0	2.74
1	12	4	4	0	19	0	19	15	14	0	10.015
1	12	4	4	0	20	1	19	18	20	0	2.422
1	12	4	4	0	20	0	20	16	17	0	4.608
1	12	4	4	0	15	2	20	15	18	1	2.545
1	12	4	4	0	19	1	15	17	19	0	6.555
1	12	4	4	0	19	0	19	18	16	0	11.068
1	12	4	4	0	19	0	19	17	15	0	1.377
1	12	4	4	0	19	0	19	16	18	0	0.79
1	12	4	4	0	20	2	19	20	17	0	0.994
1	12	4	4	0	21	1	20	15	21	0	7.263
1	12	4	4	0	21	0	21	23	22	1	13.496
1	12	4	4	0	21	0	21	24	25	1	0.841
1	12	4	4	0	21	0	21	26	23	1	0.907
1	12	4	4	0	21	0	21	25	24	1	3.234
1	12	4	4	0	21	0	21	26	23	1	2.944
1	12	4	4	0	21	0	21	22	24	1	1.034
1	12	4	4	0	25	2	21	25	26	0	2.066
1	12	4	4	0	23	1	25	22	23	0	3.776
1	12	4	4	0	23	0	23	25	26	0	1.911
1	12	4	4	0	23	0	23	22	24	0	3.181
1	12	4	4	0	25	2	23	25	21	0	3.617
1	12	4	4	0	25	0	25	23	24	0	2.127
1	12	4	4	0	26	2	25	26	22	0	3.071
1	12	4	4	0	26	0	26	21	23	0	0.992
1	12	4	4	0	26	0	26	25	24	0	0.669
1	12	4	4	0	21	1	26	22	21	1	2.417
1	12	4	4	0	24	1	21	25	24	0	5.638
1	12	4	4	0	24	0	24	22	21	0	2.07
1	12	4	4	0	26	2	24	26	25	0	1.536
1	12	4	4	0	26	0	26	23	22	0	3.015
1	12	4	4	0	27	1	26	25	27	0	2.109
1	12	4	4	0	27	0	27	23	24	0	2.264
1	12	4	4	0	27	0	27	25	22	0	0.767
1	12	4	4	0	27	0	27	26	24	0	2.126
1	12	4	4	0	27	0	27	23	22	0	1.232
1	12	4	4	0	27	0	27	25	26	0	2.961
1	12	4	4	0	27	0	27	24	23	0	0.669
1	12	4	4	0	25	2	27	25	22	1	0.946
1	12	4	4	0	23	2	25	23	24	0	22.474
1	12	4	4	0	25	2	23	25	26	0	2.734
1	12	4	4	0	23	2	25	23	22	0	2.001
1	12	4	4	0	23	0	23	24	21	0	3.984
1	12	4	4	0	25	1	23	26	25	0	2.56
1	12	4	4	0	24	1	25	23	24	0	2.354
1	12	4	4	0	21	1	24	22	21	1	2.047
1	12	4	4	0	25	2	21	25	26	0	3.084
1	12	4	4	0	22	1	25	21	22	0	3.549
1	12	4	4	0	22	0	22	25	26	0	2.089
1	12	4	4	0	21	2	22	21	23	1	2.695
1	12	4	4	0	25	1	21	26	25	0	2.681
1	12	4	4	0	25	0	25	22	21	0	10.45
1	12	4	4	0	25	0	25	24	26	0	1.08
1	12	4	4	0	25	0	25	27	23	0	1.86
1	12	4	4	0	24	1	25	22	24	0	2.31
1	12	4	4	0	26	1	24	25	26	0	12.807
1	12	4	4	0	21	1	26	22	21	1	2.743
1	12	4	4	0	25	2	21	25	26	0	1.961
1	12	4	4	0	25	0	25	23	22	0	19.537
1	12	4	4	0	24	2	25	24	26	0	2.457
1	12	4	4	0	21	1	24	22	21	1	2.257
1	12	4	4	0	26	1	21	25	26	0	4.592
1	12	4	4	0	21	1	26	22	21	1	3.066
1	12	4	4	0	24	2	21	24	23	0	4.211
1	12	4	4	0	24	0	24	22	21	0	2.509
1	12	4	4	0	24	0	24	26	27	0	1.99
1	12	4	4	0	24	0	24	23	25	0	0.75
1	12	4	4	0	26	1	24	27	26	0	1.008
1	12	4	4	0	26	0	26	22	23	0	0.796
1	12	4	4	0	24	2	26	24	25	0	5.2
1	12	4	4	0	21	1	24	22	21	1	1.743
1	12	4	4	0	25	1	21	26	25	0	7.457
1	12	4	4	0	23	2	25	23	24	0	1.919
1	12	4	4	0	23	0	23	22	21	0	2.934
1	12	4	4	0	25	1	23	26	25	0	5.082
1	12	4	4	0	21	2	25	21	22	1	2.287
1	12	4	4	0	24	2	21	24	23	0	3.375
1	12	4	4	0	26	1	24	25	26	0	2.688
1	12	4	4	0	26	0	26	23	22	0	3.563
1	12	4	4	0	26	0	26	24	21	0	0.498
1	12	4	4	0	27	1	26	25	27	0	1.354
1	12	4	4	0	27	0	27	24	23	0	3.185
1	12	4	4	0	25	2	27	25	22	1	1.095
1	12	4	4	0	21	1	25	23	21	1	4.841
1	12	4	4	0	25	2	21	25	26	0	6.208
1	12	4	4	0	24	1	25	23	24	0	2.328
1	12	4	4	0	26	1	24	25	26	0	2.609
1	12	4	4	0	26	0	26	23	22	0	3.966
1	12	4	4	0	24	1	26	21	24	0	2.059
1	12	4	4	0	26	1	24	25	26	0	2.041
1	12	4	4	0	21	1	26	22	21	1	2.367
1	12	4	4	0	24	1	21	22	21	0	2.176
1	13	4	2	2	33	0	33	31	29	0	20.179
1	13	4	2	2	33	0	33	32	34	0	4.602
1	13	4	2	2	29	1	33	30	29	0	5.247
1	13	4	2	2	29	0	29	31	28	0	5.188
1	13	4	2	2	29	0	29	30	32	0	1.922
1	13	4	2	2	29	0	29	34	33	0	1.145
1	13	4	2	2	29	0	29	30	28	0	1.057
1	13	4	2	2	29	0	29	33	34	0	0.753
1	13	4	2	2	29	0	29	30	31	0	0.761
1	13	4	2	2	32	1	29	28	32	0	2.137
1	13	4	2	2	32	0	32	29	30	0	3.985
1	13	4	2	2	31	2	32	31	33	0	1.545
1	13	4	2	2	31	0	31	29	30	0	2.847
1	13	4	2	2	31	0	31	33	34	0	0.673
1	13	4	2	2	31	0	31	32	30	0	0.759
1	13	4	2	2	31	0	31	33	34	0	4.664
1	13	4	2	2	30	1	31	29	30	0	3.162
1	13	4	2	2	30	0	30	32	31	0	1.721
1	13	4	2	2	28	2	30	28	29	0	2.813
1	13	4	2	2	28	0	28	31	32	0	0.992
1	13	4	2	2	28	0	28	33	30	0	5.276
1	13	4	2	2	28	0	28	31	29	0	1.701
1	13	4	2	2	28	0	28	30	32	0	1.415
1	13	4	2	2	28	0	28	33	31	0	1.009
1	13	4	2	2	28	0	28	30	29	0	4.695
1	13	4	2	2	28	0	28	33	27	0	1.624
1	13	4	2	2	28	0	28	30	29	0	2.993
1	13	4	2	2	28	0	28	33	27	0	0.382
1	13	4	2	2	28	0	28	30	29	0	0.84
1	13	4	2	2	28	0	28	33	32	0	1.112
1	13	4	2	2	28	0	28	30	29	0	0.464
1	13	4	2	2	28	0	28	31	32	0	0.599
1	13	4	2	2	28	0	28	30	29	0	0.679
1	13	4	2	2	28	0	28	32	33	0	0.523
1	13	4	2	2	28	0	28	30	29	0	1.559
1	13	4	2	2	28	0	28	33	27	0	0.615
1	13	4	2	2	28	0	28	31	32	0	0.969
1	13	4	2	2	28	0	28	29	30	0	0.535
1	13	4	2	2	28	0	28	33	27	0	1.225
1	13	4	2	2	28	0	28	31	30	0	0.415
1	13	4	2	2	28	0	28	27	33	0	0.536
1	13	4	2	2	28	0	28	29	30	0	0.759
1	13	4	2	2	28	0	28	33	32	0	0.423
1	13	4	2	2	28	0	28	31	27	0	0.609
1	13	4	2	2	28	0	28	30	32	0	0.356
1	13	4	2	2	28	0	28	31	29	0	0.472
1	13	4	2	2	28	0	28	32	33	0	0.543
1	13	4	2	2	28	0	28	30	31	0	0.448
1	13	4	2	2	28	0	28	32	33	0	0.391
1	13	4	2	2	28	0	28	31	27	0	0.735
1	13	4	2	2	28	0	28	30	29	0	0.456
1	13	4	2	2	28	0	28	27	33	0	0.422
1	13	4	2	2	28	0	28	30	31	0	0.942
1	13	4	2	2	32	2	28	32	33	1	7.147
1	13	4	2	2	32	0	32	30	29	0	0.813
1	13	4	2	2	32	0	32	31	28	0	0.735
1	13	4	2	2	32	0	32	33	30	0	0.374
1	13	4	2	2	32	0	32	29	31	0	0.588
1	13	4	2	2	32	0	32	30	28	0	0.759
1	13	4	2	2	32	0	32	34	33	0	0.337
1	13	4	2	2	32	0	32	30	29	0	0.612
1	13	4	2	2	32	0	32	31	28	0	0.834
1	13	4	2	2	32	0	32	33	30	0	1.59
1	13	4	2	2	32	0	32	34	31	0	1.111
1	13	4	2	2	32	0	32	29	28	0	0.687
1	13	4	2	2	32	0	32	33	34	0	0.633
1	13	4	2	2	30	2	32	30	29	0	1.712
1	13	4	2	2	30	0	30	31	28	0	0.818
1	13	4	2	2	30	0	30	32	29	0	0.772
1	13	4	2	2	30	0	30	28	31	0	0.809
1	13	4	2	2	34	1	30	33	34	1	0.903
1	13	4	2	2	34	0	34	30	31	1	0.681
1	13	4	2	2	34	0	34	32	29	1	0.695
1	13	4	2	2	34	0	34	31	33	1	0.705
1	13	4	2	2	34	0	34	29	30	1	0.694
1	13	4	2	2	34	0	34	32	33	1	1.214
1	13	4	2	2	0	1	34	29	0	1	2.351
1	13	4	2	2	2	1	0	29	0	0	1.28
1	13	4	3	26	30	1	33	31	30	0	6.724
1	13	4	3	26	30	0	30	32	29	0	1.526
1	13	4	3	26	30	0	30	28	31	0	0.605
1	13	4	3	26	30	0	30	34	33	0	0.552
1	13	4	3	26	30	0	30	31	32	0	0.619
1	13	4	3	26	30	0	30	29	28	0	0.575
1	13	4	3	26	30	0	30	33	32	0	0.565
1	13	4	3	26	30	0	30	31	34	0	0.591
1	13	4	3	26	30	0	30	29	32	0	0.823
1	13	4	3	26	30	0	30	33	31	0	0.591
1	13	4	3	26	34	1	30	32	34	0	1.28
1	13	4	3	26	34	0	34	29	0	0	0.407
1	13	4	3	26	34	0	34	31	32	0	1.61
1	13	4	3	26	34	0	34	29	0	0	1.048
1	13	4	3	26	34	0	34	31	32	0	0.968
1	13	4	3	26	34	0	34	33	30	0	1.015
1	13	4	3	26	34	0	34	31	29	0	2.177
1	13	4	3	26	34	0	34	0	30	0	0.896
1	13	4	3	26	34	0	34	32	33	0	2.086
1	13	4	3	26	34	0	34	30	31	0	3.519
1	13	4	3	26	34	0	34	29	32	0	2.71
1	13	4	3	26	34	0	34	31	30	0	0.832
1	13	4	3	26	34	0	34	33	32	0	2.193
1	13	4	3	26	34	0	34	29	0	0	1.737
1	13	4	3	26	34	0	34	31	32	0	0.88
1	13	4	3	26	34	0	34	29	0	0	4.721
1	13	4	3	26	34	0	34	32	33	0	2.358
1	13	4	3	26	34	0	34	29	0	0	1.111
1	13	4	3	26	34	0	34	32	33	0	0.822
1	13	4	3	26	34	0	34	30	31	0	1.774
1	13	4	3	26	34	0	34	32	33	0	3.833
1	13	4	3	26	34	0	34	30	29	0	0.408
1	13	4	3	26	34	0	34	31	32	0	0.528
1	13	4	3	26	34	0	34	33	30	0	0.343
1	13	4	3	26	34	0	34	29	0	0	0.429
1	13	4	3	26	34	0	34	33	32	0	0.378
1	13	4	3	26	34	0	34	0	29	0	3.568
1	13	4	3	26	30	1	34	31	30	1	2.186
1	13	4	3	26	30	0	30	28	29	0	2.601
1	13	4	3	26	30	0	30	32	31	0	0.441
1	13	4	3	26	30	0	30	33	34	0	0.473
1	13	4	3	26	30	0	30	29	31	0	0.658
1	13	4	3	26	30	0	30	32	33	0	0.626
1	13	4	3	26	30	0	30	31	29	0	0.777
1	13	4	3	26	30	0	30	32	33	0	0.841
1	13	4	3	26	30	0	30	34	31	0	1.592
1	13	4	3	26	30	0	30	33	32	0	2.139
1	13	4	3	26	30	0	30	31	29	0	3.952
1	13	4	3	26	32	2	30	32	33	0	3.449
1	13	4	3	26	32	0	32	30	31	0	0.737
1	13	4	3	26	32	0	32	29	28	0	0.738
1	13	4	3	26	32	0	32	33	31	0	0.618
1	13	4	3	26	32	0	32	30	29	0	0.665
1	13	4	3	26	32	0	32	34	33	0	0.673
1	13	4	3	26	32	0	32	30	29	0	0.73
1	13	4	3	26	32	0	32	33	31	0	0.738
1	13	4	3	26	32	0	32	34	30	0	1.026
1	13	4	3	26	32	0	32	29	28	0	0.862
1	13	4	3	26	32	0	32	33	31	0	0.793
1	13	4	3	26	29	2	32	29	28	0	1.153
1	13	4	3	26	29	0	29	31	32	0	0.552
1	13	4	3	26	29	0	29	33	34	0	0.586
1	13	4	3	26	29	0	29	31	30	0	0.775
1	13	4	3	26	29	0	29	33	34	0	0.737
1	13	4	3	26	29	0	29	30	28	0	0.835
1	13	4	3	26	29	0	29	32	31	0	0.806
1	13	4	3	26	29	0	29	33	34	0	0.745
1	13	4	3	26	29	0	29	30	28	0	0.929
1	13	4	3	26	29	0	29	33	34	0	1.051
1	13	4	3	26	29	0	29	31	30	0	0.914
1	13	4	3	26	29	0	29	33	34	0	0.826
1	13	4	3	26	29	0	29	30	31	0	0.983
1	13	4	3	26	32	2	29	32	28	0	3.057
1	13	4	3	26	32	0	32	30	31	0	0.52
1	13	4	3	26	32	0	32	29	28	0	0.862
1	13	4	3	26	32	0	32	31	30	0	3.177
1	13	4	3	26	32	0	32	29	28	0	1.68
1	13	4	3	26	32	0	32	33	34	0	3.057
1	13	4	3	26	32	0	32	29	28	0	1.029
1	13	4	3	26	32	0	32	31	30	0	0.711
1	13	4	3	26	33	2	32	33	34	0	1.218
1	13	4	3	26	33	0	33	28	29	0	1.072
1	13	4	3	26	33	0	33	31	30	0	0.673
1	13	4	3	26	33	0	33	29	32	0	0.593
1	13	4	3	26	33	0	33	31	30	0	0.673
1	13	4	3	26	33	0	33	32	34	0	0.872
1	13	4	3	26	33	0	33	28	29	0	0.864
1	13	4	3	26	33	0	33	31	30	0	0.705
1	13	4	3	26	33	0	33	32	29	0	1.57
1	13	4	3	26	33	0	33	30	31	0	1.225
1	13	4	3	26	33	0	33	29	28	0	0.825
1	13	4	3	26	33	0	33	31	30	0	1.304
1	13	4	3	26	33	0	33	29	28	0	0.344
1	13	4	3	26	33	0	33	31	32	0	0.704
1	13	4	3	26	33	0	33	29	30	0	0.967
1	13	4	3	26	31	2	33	31	28	0	1.593
1	13	4	3	26	31	0	31	32	30	0	0.761
1	13	4	3	26	31	0	31	29	28	0	0.712
1	13	4	3	26	31	0	31	32	30	0	0.835
1	13	4	3	26	31	0	31	33	34	0	1.805
1	13	4	3	26	28	1	31	29	28	1	1.117
1	13	4	3	26	28	0	28	32	33	1	0.833
1	13	4	3	26	28	0	28	30	29	1	0.784
1	13	4	3	26	28	0	28	33	32	1	1.05
1	13	4	3	26	28	0	28	31	30	1	0.49
1	13	4	3	26	27	1	28	33	27	1	1.746
1	13	4	3	26	27	0	27	23	22	0	2.529
1	13	4	3	26	27	0	27	25	24	0	0.86
1	13	4	3	26	26	1	27	25	24	0	1.134
1	13	4	4	2	30	1	33	32	30	0	24.613
1	13	4	4	2	30	0	30	31	29	0	2.095
1	13	4	4	2	30	0	30	33	34	0	0.977
1	13	4	4	2	30	0	30	31	32	0	0.756
1	13	4	4	2	30	0	30	33	29	0	1.193
1	13	4	4	2	30	0	30	32	34	0	1.074
1	13	4	4	2	30	0	30	31	33	0	0.657
1	13	4	4	2	30	0	30	29	32	0	0.708
1	13	4	4	2	28	2	30	28	31	0	2.249
1	13	4	4	2	28	0	28	32	30	0	0.993
1	13	4	4	2	28	0	28	29	31	0	0.763
1	13	4	4	2	28	0	28	32	33	0	0.968
1	13	4	4	2	28	0	28	31	27	0	1.36
1	13	4	4	2	28	0	28	32	30	0	0.766
1	13	4	4	2	27	1	28	33	27	0	1.799
1	13	4	4	2	27	0	27	22	23	1	1.328
1	13	4	4	2	27	0	27	25	24	1	0.793
1	13	4	4	2	27	0	27	22	23	1	0.705
1	13	4	4	2	27	0	27	25	26	1	0.904
1	13	4	4	2	27	0	27	22	23	1	1.932
1	13	4	4	2	25	1	27	26	25	0	2.193
1	13	4	4	2	25	0	25	22	23	0	0.72
1	13	4	4	2	25	0	25	26	24	0	0.811
1	13	4	4	2	25	0	25	22	23	0	0.685
1	13	4	4	2	25	0	25	26	27	0	0.728
1	13	4	4	2	25	0	25	22	23	0	0.872
1	13	4	4	2	21	1	25	24	21	0	4.131
1	13	4	4	2	21	0	21	23	25	0	0.417
1	13	4	4	2	21	0	21	24	22	0	0.704
1	13	4	4	2	21	0	21	25	23	0	0.642
1	13	4	4	2	21	0	21	24	26	0	0.608
1	13	4	4	2	21	0	21	25	20	0	0.597
1	13	4	4	2	21	0	21	24	26	0	1.321
1	13	4	4	2	21	0	21	25	20	0	0.538
1	13	4	4	2	21	0	21	26	24	0	0.929
1	13	4	4	2	21	0	21	23	25	0	0.584
1	13	4	4	2	20	2	21	20	26	0	1.144
1	13	4	4	2	20	0	20	16	17	0	0.625
1	13	4	4	2	20	0	20	18	19	0	1.675
1	13	4	4	2	20	0	20	15	21	0	2.296
1	13	4	4	2	20	0	20	17	16	0	2.272
1	13	4	4	2	20	0	20	18	15	0	1.096
1	13	4	4	2	20	0	20	16	17	0	0.399
1	13	4	4	2	20	0	20	15	21	0	0.855
1	13	4	4	2	20	0	20	16	17	0	0.584
1	13	4	4	2	20	0	20	21	15	0	1.991
1	13	4	4	2	20	0	20	17	16	0	2.642
1	13	4	4	2	20	0	20	18	15	0	2.011
1	13	4	4	2	20	0	20	16	21	0	1.823
1	13	4	4	2	20	0	20	18	19	0	0.856
1	13	4	4	2	20	0	20	21	15	0	0.634
1	13	4	4	2	17	2	20	17	16	1	1.785
1	13	4	4	2	17	0	17	15	14	0	0.628
1	13	4	4	2	17	0	17	20	19	0	2.246
1	13	4	4	2	17	0	17	18	16	0	0.913
1	13	4	4	2	17	0	17	15	14	0	0.977
1	13	4	4	2	17	0	17	20	19	0	0.946
1	13	4	4	2	17	0	17	14	15	0	0.818
1	13	4	4	2	17	0	17	18	19	0	1.353
1	13	4	4	2	17	0	17	16	20	0	0.946
1	13	4	4	2	14	1	17	15	14	1	3.025
1	13	4	4	2	14	0	14	17	18	1	0.776
1	13	4	4	2	14	0	14	16	15	1	0.646
1	13	4	4	2	14	0	14	19	18	1	0.694
1	13	4	4	2	14	0	14	16	15	1	0.655
1	13	4	4	2	13	1	14	19	13	1	2.169
1	13	4	4	2	13	0	13	8	14	0	1.148
1	13	4	4	2	13	0	13	11	10	0	2.66
1	13	4	4	2	13	0	13	8	14	0	1.297
1	13	4	4	2	13	0	13	9	10	0	1.756
1	13	4	4	2	13	0	13	11	12	0	2.416
1	13	4	4	2	13	0	13	9	8	0	1.629
1	13	4	4	2	13	0	13	11	12	0	1.087
1	13	4	4	2	13	0	13	9	8	0	1
1	13	4	4	2	13	0	13	14	10	0	1.703
1	13	4	4	2	13	0	13	11	12	0	1.239
1	13	4	4	2	13	0	13	8	9	0	3.545
1	13	4	4	2	13	0	13	10	14	0	1.158
1	13	4	4	2	13	0	13	11	9	0	1.79
1	13	4	4	2	13	0	13	10	12	0	2.072
1	13	4	4	2	8	2	13	8	14	1	2.415
1	13	4	4	2	7	2	8	7	9	1	2.435
1	13	4	4	2	7	0	7	11	10	1	1.624
1	13	4	4	2	6	1	7	12	6	1	2.43
1	13	4	4	2	2	1	6	12	6	0	1.536
1	14	4	2	7	3	0	3	5	2	0	29.601
1	14	4	2	7	3	0	3	4	1	0	3.251
1	14	4	2	7	3	0	3	0	2	0	9.412
1	14	4	2	7	3	0	3	4	5	0	2.83
1	14	4	2	7	3	0	3	1	0	0	2.98
1	14	4	2	7	6	1	3	5	6	1	4.176
1	14	4	2	7	7	1	6	5	6	0	1.349
1	14	4	3	24	15	0	15	20	14	0	5.476
1	14	4	3	24	15	0	15	16	17	0	1.039
1	14	4	3	24	15	0	15	19	20	0	3.738
1	14	4	3	24	15	0	15	17	18	0	1.039
1	14	4	3	24	15	0	15	14	16	0	1.528
1	14	4	3	24	15	0	15	19	20	0	1.166
1	14	4	3	24	15	0	15	14	16	0	1.289
1	14	4	3	24	15	0	15	17	18	0	0.978
1	14	4	3	24	15	0	15	14	16	0	1.082
1	14	4	3	24	15	0	15	19	18	0	0.724
1	14	4	3	24	15	0	15	16	14	0	0.78
1	14	4	3	24	15	0	15	18	19	0	0.863
1	14	4	3	24	15	0	15	16	17	0	0.858
1	14	4	3	24	15	0	15	18	14	0	0.992
1	14	4	3	24	15	0	15	19	20	0	1.023
1	14	4	3	24	15	0	15	17	16	0	1.239
1	14	4	3	24	15	0	15	14	18	0	0.874
1	14	4	3	24	20	1	15	19	20	1	6.186
1	14	4	3	24	20	0	20	16	17	1	0.812
1	14	4	3	24	20	0	20	19	18	1	0.752
1	14	4	3	24	20	0	20	16	17	1	0.685
1	14	4	3	24	21	2	20	21	15	1	2.935
1	14	4	3	24	24	2	21	21	15	0	1.582
1	14	4	4	7	19	0	19	14	16	0	6.932
1	14	4	4	7	19	0	19	17	18	0	0.854
1	14	4	4	7	19	0	19	15	14	0	1.37
1	14	4	4	7	19	0	19	18	20	0	0.369
1	14	4	4	7	19	0	19	16	17	0	0.79
1	14	4	4	7	19	0	19	20	18	0	1.066
1	14	4	4	7	19	0	19	15	14	0	0.99
1	14	4	4	7	19	0	19	16	17	0	2.119
1	14	4	4	7	19	0	19	15	14	0	1.643
1	14	4	4	7	19	0	19	18	17	0	0.883
1	14	4	4	7	19	0	19	16	15	0	0.956
1	14	4	4	7	19	0	19	18	17	0	1.659
1	14	4	4	7	19	0	19	15	14	0	1.364
1	14	4	4	7	19	0	19	18	20	0	1.096
1	14	4	4	7	17	1	19	16	17	0	4.477
1	14	4	4	7	17	0	17	15	14	0	0.9
1	14	4	4	7	17	0	17	18	16	0	0.785
1	14	4	4	7	17	0	17	19	15	0	0.783
1	14	4	4	7	17	0	17	14	16	0	1.831
1	14	4	4	7	17	0	17	19	20	0	1.036
1	14	4	4	7	16	2	17	16	18	0	1.04
1	14	4	4	7	16	0	16	15	14	0	0.432
1	14	4	4	7	16	0	16	20	19	0	0.604
1	14	4	4	7	16	0	16	17	18	0	0.531
1	14	4	4	7	16	0	16	15	14	0	0.786
1	14	4	4	7	16	0	16	18	17	0	0.769
1	14	4	4	7	16	0	16	19	20	0	1.478
1	14	4	4	7	16	0	16	17	15	0	2.179
1	14	4	4	7	16	0	16	18	14	0	1.05
1	14	4	4	7	16	0	16	17	19	0	1.081
1	14	4	4	7	16	0	16	15	14	0	5.849
1	14	4	4	7	16	0	16	19	20	0	6.141
1	14	4	4	7	14	2	16	14	15	1	2.157
1	14	4	4	7	14	0	14	17	16	1	0.378
1	14	4	4	7	14	0	14	18	15	1	0.544
1	14	4	4	7	14	0	14	17	16	1	0.582
1	14	4	4	7	14	0	14	18	19	1	0.53
1	14	4	4	7	14	0	14	16	15	1	1.12
1	14	4	4	7	18	1	14	17	18	0	2.665
1	14	4	4	7	18	0	18	19	16	0	0.698
1	14	4	4	7	18	0	18	17	20	0	0.923
1	14	4	4	7	15	2	18	15	16	0	2.562
1	14	4	4	7	15	0	15	17	18	0	0.705
1	14	4	4	7	15	0	15	16	19	0	0.671
1	14	4	4	7	15	0	15	18	17	0	0.345
1	14	4	4	7	15	0	15	19	16	0	0.6
1	14	4	4	7	15	0	15	18	20	0	0.6
1	14	4	4	7	15	0	15	17	19	0	0.982
1	14	4	4	7	15	0	15	14	16	0	1.441
1	14	4	4	7	15	0	15	18	17	0	0.685
1	14	4	4	7	15	0	15	20	19	0	1.36
1	14	4	4	7	15	0	15	16	14	0	2.354
1	14	4	4	7	15	0	15	18	19	0	0.987
1	14	4	4	7	15	0	15	17	20	0	1.98
1	14	4	4	7	15	0	15	16	14	0	1.848
1	14	4	4	7	15	0	15	18	17	0	0.87
1	14	4	4	7	15	0	15	19	20	0	0.88
1	14	4	4	7	16	2	15	16	17	0	0.888
1	14	4	4	7	16	0	16	18	19	0	0.497
1	14	4	4	7	16	0	16	17	15	0	0.834
1	14	4	4	7	16	0	16	18	14	0	0.72
1	14	4	4	7	16	0	16	19	20	0	1.105
1	14	4	4	7	16	0	16	17	15	0	0.969
1	14	4	4	7	18	2	16	18	19	0	2.815
1	14	4	4	7	18	0	18	17	16	0	0.696
1	14	4	4	7	18	0	18	15	14	0	0.91
1	14	4	4	7	18	0	18	17	19	0	0.657
1	14	4	4	7	18	0	18	16	20	0	0.326
1	14	4	4	7	18	0	18	15	14	0	0.569
1	14	4	4	7	18	0	18	17	16	0	0.523
1	14	4	4	7	18	0	18	19	15	0	0.399
1	14	4	4	7	18	0	18	16	17	0	0.343
1	14	4	4	7	18	0	18	15	19	0	0.615
1	14	4	4	7	18	0	18	17	20	0	1.151
1	14	4	4	7	18	0	18	15	14	0	0.856
1	14	4	4	7	18	0	18	17	16	0	0.817
1	14	4	4	7	18	0	18	15	19	0	0.344
1	14	4	4	7	18	0	18	17	20	0	0.486
1	14	4	4	7	18	0	18	16	19	0	0.386
1	14	4	4	7	18	0	18	17	20	0	0.344
1	14	4	4	7	18	0	18	19	16	0	0.339
1	14	4	4	7	17	1	18	15	17	0	4.503
1	14	4	4	7	17	0	17	16	14	0	0.853
1	14	4	4	7	17	0	17	18	15	0	1.449
1	14	4	4	7	17	0	17	19	20	0	0.711
1	14	4	4	7	17	0	17	16	18	0	0.346
1	14	4	4	7	17	0	17	15	14	0	0.561
1	14	4	4	7	17	0	17	18	16	0	0.315
1	14	4	4	7	17	0	17	19	20	0	0.409
1	14	4	4	7	14	1	17	15	14	1	2.07
1	14	4	4	7	18	2	14	18	17	0	2.861
1	14	4	4	7	19	2	18	19	16	0	3.989
1	14	4	4	7	19	0	19	15	14	0	0.987
1	14	4	4	7	19	0	19	18	20	0	0.801
1	14	4	4	7	19	0	19	16	17	0	0.676
1	14	4	4	7	19	0	19	15	14	0	0.375
1	14	4	4	7	19	0	19	18	20	0	0.559
1	14	4	4	7	19	0	19	16	15	0	2.853
1	14	4	4	7	19	0	19	18	17	0	2.709
1	14	4	4	7	14	1	19	15	14	1	1.602
1	14	4	4	7	14	0	14	18	19	1	0.52
1	14	4	4	7	14	0	14	15	16	1	0.55
1	14	4	4	7	14	0	14	19	18	1	0.601
1	14	4	4	7	14	0	14	16	15	1	0.562
1	14	4	4	7	13	1	14	19	13	1	1.654
1	14	4	4	7	8	1	13	9	8	1	2.361
1	14	4	4	7	7	2	8	9	8	0	1.349
1	15	4	2	17	13	0	13	9	14	0	0.23
1	15	4	2	17	13	0	13	11	10	1	15.027
1	15	4	2	17	13	0	13	8	9	1	1.581
1	15	4	2	17	13	0	13	10	11	1	0.725
1	15	4	2	17	13	0	13	9	8	1	0.838
1	15	4	2	17	13	0	13	11	12	1	1.21
1	15	4	2	17	13	0	13	10	9	1	2.124
1	15	4	2	17	14	1	13	8	14	1	2.245
1	15	4	2	17	14	0	14	15	16	0	2.57
1	15	4	2	17	17	1	14	15	16	0	1.038
1	15	4	3	13	6	0	6	5	7	0	8.849
1	15	4	3	13	6	0	6	3	4	1	1.207
1	15	4	3	13	6	0	6	2	5	1	1.248
1	15	4	3	13	6	0	6	4	3	1	1.201
1	15	4	3	13	6	0	6	2	1	1	0.817
1	15	4	3	13	6	0	6	4	3	1	0.78
1	15	4	3	13	6	0	6	5	2	1	0.833
1	15	4	3	13	6	0	6	3	1	1	0.672
1	15	4	3	13	6	0	6	5	4	1	1.095
1	15	4	3	13	6	0	6	2	1	1	1.006
1	15	4	3	13	7	1	6	3	7	1	1.436
1	15	4	3	13	10	2	7	10	11	1	2.356
1	15	4	3	13	10	0	10	9	12	0	0.809
1	15	4	3	13	13	1	10	9	12	0	0.96
1	15	4	4	13	21	0	21	26	20	0	3.917
1	15	4	4	13	21	0	21	22	23	1	1.139
1	15	4	4	13	21	0	21	26	20	0	3.081
1	15	4	4	13	21	0	21	24	23	1	1.409
1	15	4	4	13	21	0	21	25	26	1	0.848
1	15	4	4	13	21	0	21	20	24	0	0.713
1	15	4	4	13	21	0	21	25	23	1	0.809
1	15	4	4	13	20	2	21	20	26	1	2.313
1	15	4	4	13	20	0	20	16	17	0	3.993
1	15	4	4	13	20	0	20	18	15	0	1.526
1	15	4	4	13	16	2	20	16	21	1	1.953
1	15	4	4	13	16	0	16	17	15	0	0.481
1	15	4	4	13	16	0	16	19	18	0	0.878
1	15	4	4	13	16	0	16	15	14	0	0.684
1	15	4	4	13	16	0	16	20	19	0	0.68
1	15	4	4	13	16	0	16	15	17	0	1.935
1	15	4	4	13	16	0	16	18	19	0	0.962
1	15	4	4	13	16	0	16	17	15	0	0.884
1	15	4	4	13	16	0	16	18	19	0	1.2
1	15	4	4	13	14	1	16	15	14	1	1.161
1	15	4	4	13	14	0	14	16	17	1	0.452
1	15	4	4	13	14	0	14	19	18	1	0.809
1	15	4	4	13	13	1	14	19	18	0	1.257
1	16	4	2	30	13	0	13	12	14	0	0.103
1	16	4	2	30	13	0	13	10	11	0	8.963
1	16	4	2	30	13	0	13	9	12	0	2.328
1	16	4	2	30	13	0	13	10	11	0	0.899
1	16	4	2	30	13	0	13	9	12	0	0.926
1	16	4	2	30	13	0	13	10	11	0	0.78
1	16	4	2	30	13	0	13	9	12	0	0.774
1	16	4	2	30	13	0	13	10	8	0	2.857
1	16	4	2	30	14	1	13	9	14	0	5.311
1	16	4	2	30	14	0	14	17	18	0	1.478
1	16	4	2	30	14	0	14	13	19	0	1.278
1	16	4	2	30	14	0	14	16	17	0	0.855
1	16	4	2	30	14	0	14	19	18	0	0.713
1	16	4	2	30	14	0	14	17	16	0	0.545
1	16	4	2	30	14	0	14	19	18	0	0.559
1	16	4	2	30	14	0	14	13	17	0	1.681
1	16	4	2	30	14	0	14	18	19	0	0.967
1	16	4	2	30	14	0	14	17	13	0	0.901
1	16	4	2	30	14	0	14	16	18	0	0.744
1	16	4	2	30	14	0	14	19	17	0	1.413
1	16	4	2	30	14	0	14	18	13	0	0.911
1	16	4	2	30	14	0	14	19	17	0	0.919
1	16	4	2	30	14	0	14	18	13	0	1.144
1	16	4	2	30	17	2	14	17	19	1	2.143
1	16	4	2	30	17	0	17	15	14	0	1.104
1	16	4	2	30	17	0	17	18	16	0	0.691
1	16	4	2	30	20	1	17	19	20	1	1.679
1	16	4	2	30	20	0	20	21	15	0	1.711
1	16	4	2	30	20	0	20	18	17	1	0.73
1	16	4	2	30	20	0	20	15	21	0	1.033
1	16	4	2	30	20	0	20	18	19	1	2.326
1	16	4	2	30	20	0	20	16	17	1	0.713
1	16	4	2	30	20	0	20	18	19	1	0.777
1	16	4	2	30	20	0	20	21	15	0	1.364
1	16	4	2	30	20	0	20	18	19	1	1
1	16	4	2	30	20	0	20	21	15	0	3.142
1	16	4	2	30	20	0	20	17	16	1	2.438
1	16	4	2	30	15	1	20	18	15	0	2.904
1	16	4	2	30	15	0	15	14	16	0	0.429
1	16	4	2	30	15	0	15	20	19	0	1.088
1	16	4	2	30	15	0	15	17	16	0	0.697
1	16	4	2	30	15	0	15	18	19	0	0.695
1	16	4	2	30	15	0	15	16	17	0	0.638
1	16	4	2	30	15	0	15	19	18	0	0.8
1	16	4	2	30	15	0	15	17	20	0	0.823
1	16	4	2	30	15	0	15	16	18	0	0.79
1	16	4	2	30	15	0	15	19	17	0	0.71
1	16	4	2	30	15	0	15	18	20	0	0.838
1	16	4	2	30	15	0	15	17	19	0	1.454
1	16	4	2	30	15	0	15	18	20	0	0.756
1	16	4	2	30	15	0	15	16	17	0	0.593
1	16	4	2	30	15	0	15	19	20	0	0.846
1	16	4	2	30	15	0	15	17	16	0	0.728
1	16	4	2	30	15	0	15	14	18	0	0.743
1	16	4	2	30	15	0	15	17	19	0	0.832
1	16	4	2	30	15	0	15	20	18	0	1.184
1	16	4	2	30	16	1	15	14	16	0	0.902
1	16	4	2	30	16	0	16	17	15	0	0.837
1	16	4	2	30	16	0	16	18	14	0	0.638
1	16	4	2	30	16	0	16	20	19	0	0.759
1	16	4	2	30	16	0	16	18	17	0	0.8
1	16	4	2	30	16	0	16	20	19	0	0.676
1	16	4	2	30	16	0	16	15	14	0	0.639
1	16	4	2	30	16	0	16	19	20	0	0.67
1	16	4	2	30	16	0	16	15	14	0	1.054
1	16	4	2	30	16	0	16	19	18	0	0.953
1	16	4	2	30	16	0	16	15	17	0	0.599
1	16	4	2	30	19	2	16	19	20	0	2.649
1	16	4	2	30	19	0	19	16	17	0	0.79
1	16	4	2	30	19	0	19	15	14	0	0.782
1	16	4	2	30	19	0	19	17	18	0	0.631
1	16	4	2	30	19	0	19	20	16	0	0.615
1	16	4	2	30	19	0	19	18	17	0	0.646
1	16	4	2	30	19	0	19	20	16	0	0.583
1	16	4	2	30	19	0	19	17	15	0	2.129
1	16	4	2	30	19	0	19	18	16	0	0.752
1	16	4	2	30	17	2	19	17	20	0	2.072
1	16	4	2	30	17	0	17	16	15	0	0.491
1	16	4	2	30	17	0	17	20	19	0	0.998
1	16	4	2	30	17	0	17	15	14	0	0.656
1	16	4	2	30	17	0	17	18	16	0	0.624
1	16	4	2	30	17	0	17	15	14	0	0.591
1	16	4	2	30	17	0	17	18	19	0	0.678
1	16	4	2	30	17	0	17	15	14	0	0.601
1	16	4	2	30	20	1	17	19	20	1	1.733
1	16	4	2	30	20	0	20	15	16	1	0.418
1	16	4	2	30	20	0	20	19	18	1	0.759
1	16	4	2	30	20	0	20	16	17	1	0.751
1	16	4	2	30	20	0	20	15	18	1	0.961
1	16	4	2	30	21	1	20	16	21	1	1.249
1	16	4	2	30	21	0	21	24	23	0	1.183
1	16	4	2	30	21	0	21	26	20	0	1.045
1	16	4	2	30	21	0	21	22	23	0	0.848
1	16	4	2	30	21	0	21	24	25	0	0.752
1	16	4	2	30	21	0	21	23	26	0	0.642
1	16	4	2	30	21	0	21	22	24	0	0.624
1	16	4	2	30	21	0	21	25	23	0	0.613
1	16	4	2	30	20	2	21	20	26	0	2.271
1	16	4	2	30	20	0	20	15	16	1	0.826
1	16	4	2	30	20	0	20	17	21	0	1.071
1	16	4	2	30	20	0	20	18	16	1	0.874
1	16	4	2	30	20	0	20	15	21	0	1.288
1	16	4	2	30	20	0	20	18	17	1	0.744
1	16	4	2	30	20	0	20	16	19	1	2.345
1	16	4	2	30	20	0	20	21	15	0	1.302
1	16	4	2	30	20	0	20	16	17	1	1.105
1	16	4	2	30	20	0	20	19	18	1	0.736
1	16	4	2	30	20	0	20	15	21	0	0.699
1	16	4	2	30	20	0	20	17	16	1	0.575
1	16	4	2	30	20	0	20	15	21	0	0.636
1	16	4	2	30	18	2	20	18	19	0	1.374
1	16	4	2	30	18	0	18	15	16	0	0.405
1	16	4	2	30	18	0	18	19	20	0	0.845
1	16	4	2	30	18	0	18	14	15	0	0.736
1	16	4	2	30	18	0	18	19	17	0	0.944
1	16	4	2	30	18	0	18	15	14	0	1.088
1	16	4	2	30	18	0	18	20	19	0	0.84
1	16	4	2	30	16	2	18	16	15	0	3.744
1	16	4	2	30	16	0	16	18	17	0	0.503
1	16	4	2	30	16	0	16	15	14	0	0.557
1	16	4	2	30	16	0	16	18	17	0	0.944
1	16	4	2	30	14	1	16	15	14	0	1.312
1	16	4	2	30	14	0	14	17	16	0	0.767
1	16	4	2	30	14	0	14	15	18	0	0.64
1	16	4	2	30	13	1	14	19	13	0	1.094
1	16	4	2	30	13	0	13	8	9	0	1.886
1	16	4	2	30	13	0	13	11	10	0	1.031
1	16	4	2	30	13	0	13	8	14	0	0.783
1	16	4	2	30	13	0	13	10	9	0	0.936
1	16	4	2	30	13	0	13	8	11	0	1.185
1	16	4	2	30	13	0	13	9	10	0	1.707
1	16	4	2	30	13	0	13	8	14	0	4.067
1	16	4	2	30	13	0	13	11	12	0	1.024
1	16	4	2	30	13	0	13	9	10	0	0.934
1	16	4	2	30	13	0	13	11	12	0	0.671
1	16	4	2	30	8	2	13	8	14	1	5.901
1	16	4	2	30	8	0	8	9	7	0	1.656
1	16	4	2	30	8	0	8	11	12	0	0.558
1	16	4	2	30	8	0	8	13	10	0	0.808
1	16	4	2	30	8	0	8	11	12	0	0.622
1	16	4	2	30	10	1	8	13	10	0	1.861
1	16	4	2	30	10	0	10	9	8	0	0.351
1	16	4	2	30	10	0	10	13	12	0	0.576
1	16	4	2	30	10	0	10	8	7	0	0.591
1	16	4	2	30	10	0	10	13	12	0	0.905
1	16	4	2	30	10	0	10	8	7	0	1.218
1	16	4	2	30	10	0	10	11	12	0	0.585
1	16	4	2	30	10	0	10	7	8	0	0.647
1	16	4	2	30	10	0	10	12	13	0	0.815
1	16	4	2	30	10	0	10	8	9	0	2.19
1	16	4	2	30	7	1	10	11	7	1	1.59
1	16	4	2	30	7	0	7	10	12	1	0.651
1	16	4	2	30	7	0	7	11	9	1	0.688
1	16	4	2	30	7	0	7	12	10	1	0.662
1	16	4	2	30	7	0	7	8	9	1	0.538
1	16	4	2	30	7	0	7	11	10	1	0.571
1	16	4	2	30	7	0	7	9	8	1	0.618
1	16	4	2	30	7	0	7	11	10	1	0.987
[truncated: 26,621 more rows]

## Sheet: navigation_ComCom
participant	Trial	map_number	initital_distance2target	target	initial_state	choice	last_state	choice1	choice2	isCorrect	RT
1	1	2	2	34	28	0	28	33	30	0	37.434
1	1	2	2	34	32	2	28	32	27	1	9.668
1	1	2	2	34	29	2	32	29	28	0	4.711
1	1	2	2	34	32	1	29	31	32	0	6.072
1	1	2	2	34	33	2	32	33	30	0	4.597
1	1	2	2	34	32	2	33	32	31	0	5.08
1	1	2	2	34	30	1	32	33	30	0	4.051
1	1	2	2	34	31	1	30	29	31	0	2.216
1	1	2	2	34	28	1	31	30	28	0	4.346
1	1	2	2	34	32	1	28	31	32	1	3.978
1	1	2	2	34	33	1	32	30	33	0	2.321
1	1	2	2	34	33	0	33	28	29	0	14.335
1	1	2	2	34	33	0	33	31	30	0	1.482
1	1	2	2	34	33	0	33	29	28	0	0.896
1	1	2	2	34	33	0	33	31	30	0	1.447
1	1	2	2	34	34	1	33	31	30	0	5.824
1	1	2	3	20	25	1	27	28	25	1	17.042
1	1	2	3	20	23	1	25	22	23	0	9.457
1	1	2	3	20	25	2	23	25	24	0	12.996
1	1	2	3	20	23	2	25	23	26	0	6.234
1	1	2	3	20	24	1	23	22	24	0	3.68
1	1	2	3	20	25	2	24	25	23	0	13.369
1	1	2	3	20	22	2	25	22	24	0	11.64
1	1	2	3	20	25	1	22	23	25	0	4.888
1	1	2	3	20	26	1	25	24	26	0	5.465
1	1	2	3	20	22	1	26	23	22	0	5.086
1	1	2	3	20	21	1	22	24	21	1	15.501
1	1	2	3	20	25	1	21	23	25	0	13.778
1	1	2	3	20	26	2	25	26	24	0	3.348
1	1	2	3	20	25	2	26	25	23	0	8.312
1	1	2	3	20	22	1	25	24	22	0	4.308
1	1	2	3	20	21	1	22	23	21	1	18.714
1	1	2	3	20	24	2	21	24	25	0	4.553
1	1	2	3	20	21	1	24	22	21	1	6.975
1	1	2	3	20	21	0	21	25	24	1	1.522
1	1	2	3	20	20	1	21	25	24	0	1.668
1	1	2	4	27	17	2	15	17	16	0	12.451
1	1	2	4	27	19	1	17	18	19	0	7.587
1	1	2	4	27	14	1	19	15	14	0	4.186
1	1	2	4	27	18	1	14	17	18	1	6.182
1	1	2	4	27	19	2	18	19	16	0	2.508
1	1	2	4	27	15	1	19	17	15	0	6.502
1	1	2	4	27	19	2	15	19	18	0	2.831
1	1	2	4	27	14	2	19	14	15	0	2.491
1	1	2	4	27	18	1	14	17	18	1	12.487
1	1	2	4	27	15	1	18	16	15	0	11.386
1	1	2	4	27	19	1	15	18	19	0	3.616
1	1	2	4	27	15	1	19	14	15	0	2.754
1	1	2	4	27	17	1	15	18	17	0	4.665
1	1	2	4	27	16	2	17	16	15	0	4.058
1	1	2	4	27	17	1	16	14	17	0	4.338
1	1	2	4	27	18	2	17	18	16	0	3.825
1	1	2	4	27	15	1	18	17	15	0	4.898
1	1	2	4	27	19	1	15	18	19	0	3.874
1	1	2	4	27	15	2	19	15	14	0	8.52
1	1	2	4	27	16	2	15	16	17	0	1.999
1	1	2	4	27	14	1	16	15	14	0	2.451
1	1	2	4	27	17	2	14	17	16	1	3.501
1	1	2	4	27	18	2	17	18	15	0	2.994
1	1	2	4	27	16	2	18	16	17	0	5.52
1	1	2	4	27	15	2	16	15	14	0	11.092
1	1	2	4	27	17	2	15	17	18	0	3.567
1	1	2	4	27	17	0	17	14	15	0	2.548
1	1	2	4	27	20	1	17	19	20	1	4.946
1	1	2	4	27	20	0	20	15	16	1	7.962
1	1	2	4	27	21	1	20	17	21	1	2.642
1	1	2	4	27	22	1	21	23	22	1	2.894
1	1	2	4	27	22	0	22	25	24	0	1.497
1	1	2	4	27	22	0	22	23	21	0	3.032
1	1	2	4	27	27	1	22	23	21	0	1.475
1	2	2	2	21	16	0	16	20	18	0	0.306
1	2	2	2	21	15	2	16	15	14	0	17.355
1	2	2	2	21	16	1	15	17	16	0	10.835
1	2	2	2	21	14	1	16	15	14	0	3.173
1	2	2	2	21	18	1	14	17	18	1	3.362
1	2	2	2	21	19	1	18	16	19	0	3.814
1	2	2	2	21	15	2	19	15	14	0	3.007
1	2	2	2	21	19	1	15	18	19	0	4.8
1	2	2	2	21	14	1	19	15	14	0	2.521
1	2	2	2	21	17	2	14	17	18	1	2.711
1	2	2	2	21	17	0	17	15	14	0	2.486
1	2	2	2	21	20	1	17	19	20	1	3.904
1	2	2	2	21	20	0	20	16	15	1	3.296
1	2	2	2	21	20	0	20	17	18	1	3.055
1	2	2	2	21	20	0	20	15	16	1	4.123
1	2	2	2	21	21	1	20	15	16	0	1.775
1	2	2	3	32	24	1	26	21	24	0	7.058
1	2	2	3	32	22	2	24	22	23	0	3.712
1	2	2	3	32	21	2	22	21	24	0	2.386
1	2	2	3	32	25	1	21	23	25	1	2.996
1	2	2	3	32	25	0	25	22	21	0	1.347
1	2	2	3	32	25	0	25	23	24	0	1.502
1	2	2	3	32	26	2	25	26	22	0	2.866
1	2	2	3	32	23	1	26	21	23	0	3.139
1	2	2	3	32	23	0	23	24	25	0	1.704
1	2	2	3	32	22	1	23	26	22	0	2.665
1	2	2	3	32	23	2	22	23	21	0	2.45
1	2	2	3	32	23	0	23	24	25	0	1.176
1	2	2	3	32	23	0	23	22	21	0	1.603
1	2	2	3	32	26	2	23	26	25	0	2.708
1	2	2	3	32	22	1	26	23	22	0	6.71
1	2	2	3	32	25	2	22	25	26	0	10.064
1	2	2	3	32	23	1	25	24	23	0	2.746
1	2	2	3	32	25	2	23	25	26	0	11.649
1	2	2	3	32	25	0	25	21	22	0	1.232
1	2	2	3	32	27	1	25	26	27	1	2.234
1	2	2	3	32	27	0	27	22	23	1	1.584
1	2	2	3	32	27	0	27	25	26	1	1.113
1	2	2	3	32	23	1	27	24	23	0	1.802
1	2	2	3	32	23	0	23	25	22	0	0.618
1	2	2	3	32	26	1	23	24	26	0	4.634
1	2	2	3	32	22	1	26	23	22	0	1.193
1	2	2	3	32	22	0	22	24	21	0	1.551
1	2	2	3	32	27	1	22	26	27	1	2.458
1	2	2	3	32	24	2	27	24	23	0	3.609
1	2	2	3	32	24	0	24	25	22	0	1.592
1	2	2	3	32	21	2	24	21	23	0	2.848
1	2	2	3	32	22	1	21	24	22	1	2.213
1	2	2	3	32	22	0	22	25	26	0	1.186
1	2	2	3	32	27	1	22	24	27	1	3.391
1	2	2	3	32	28	1	27	22	28	1	2.193
1	2	2	3	32	28	0	28	29	30	0	3.065
1	2	2	3	32	32	2	28	29	30	0	1.744
1	2	2	4	8	4	1	0	34	4	1	6.803
1	2	2	4	8	2	1	4	1	2	0	1.505
1	2	2	4	8	3	1	2	0	3	0	1.216
1	2	2	4	8	2	2	3	2	4	0	3.803
1	2	2	4	8	3	2	2	3	5	0	1.4
1	2	2	4	8	4	2	3	4	2	0	2.347
1	2	2	4	8	3	1	4	1	3	0	3.824
1	2	2	4	8	5	2	3	5	4	0	2.165
1	2	2	4	8	1	1	5	0	1	0	3.53
1	2	2	4	8	4	2	1	4	5	0	1.303
1	2	2	4	8	4	0	4	2	3	0	0.777
1	2	2	4	8	4	0	4	1	5	0	0.975
1	2	2	4	8	2	2	4	2	0	0	1.883
1	2	2	4	8	1	2	2	1	3	0	2.013
1	2	2	4	8	4	2	1	4	5	0	1.778
1	2	2	4	8	4	0	4	2	3	0	1.416
1	2	2	4	8	0	1	4	1	0	0	1.519
1	2	2	4	8	0	0	0	2	3	0	0.584
1	2	2	4	8	34	1	0	5	34	0	1.524
1	2	2	4	8	31	2	34	31	30	0	1.364
1	2	2	4	8	31	0	31	32	29	0	2.88
1	2	2	4	8	31	0	31	33	30	0	1.449
1	2	2	4	8	32	2	31	32	34	0	1.297
1	2	2	4	8	31	2	32	31	30	0	4.119
1	2	2	4	8	29	2	31	29	32	0	2.693
1	2	2	4	8	29	0	29	31	30	0	2.522
1	2	2	4	8	33	2	29	33	34	0	1.386
1	2	2	4	8	30	1	33	29	30	0	1.636
1	2	2	4	8	30	0	30	32	31	0	1.874
1	2	2	4	8	34	1	30	33	34	1	2.497
1	2	2	4	8	31	2	34	31	30	0	1.654
1	2	2	4	8	29	2	31	29	32	0	2.838
1	2	2	4	8	31	1	29	30	31	0	3.237
1	2	2	4	8	31	0	31	29	28	0	1.599
1	2	2	4	8	31	0	31	32	30	0	1.413
1	2	2	4	8	29	2	31	29	33	0	8.683
1	2	2	4	8	28	1	29	30	28	0	2.306
1	2	2	4	8	29	1	28	31	29	1	1.664
1	2	2	4	8	29	0	29	30	32	0	1.778
1	2	2	4	8	29	0	29	33	31	0	1.37
1	2	2	4	8	29	0	29	32	34	0	1.585
1	2	2	4	8	31	2	29	31	33	0	1.874
1	2	2	4	8	31	0	31	30	29	0	1.864
1	2	2	4	8	31	0	31	34	33	0	1.28
1	2	2	4	8	28	2	31	28	29	0	0.913
1	2	2	4	8	32	1	28	31	32	1	2.544
1	2	2	4	8	28	1	32	29	28	0	1.954
1	2	2	4	8	32	1	28	31	32	1	2.263
1	2	2	4	8	29	2	32	29	28	0	1.33
1	2	2	4	8	31	2	29	31	30	0	5.892
1	2	2	4	8	29	2	31	29	32	0	10.45
1	2	2	4	8	28	1	29	30	28	0	1.753
1	2	2	4	8	31	1	28	32	31	1	2.598
1	2	2	4	8	29	2	31	29	28	0	1.402
1	2	2	4	8	32	2	29	32	33	0	1.178
1	2	2	4	8	30	1	32	29	30	0	1.808
1	2	2	4	8	28	1	30	31	28	0	2.561
1	2	2	4	8	29	1	28	30	29	1	4.599
1	2	2	4	8	32	2	29	32	33	0	2.623
1	2	2	4	8	32	0	32	30	31	0	1.168
1	2	2	4	8	32	0	32	33	29	0	0.832
1	2	2	4	8	32	0	32	31	34	0	0.993
1	2	2	4	8	32	0	32	30	33	0	1.075
1	2	2	4	8	29	2	32	29	28	0	2.664
1	2	2	4	8	32	2	29	32	33	0	2.715
1	2	2	4	8	28	1	32	29	28	0	1.458
1	2	2	4	8	32	2	28	32	31	1	3.384
1	2	2	4	8	32	0	32	29	30	0	1.342
1	2	2	4	8	31	2	32	31	28	0	3.954
1	2	2	4	8	32	2	31	32	33	0	4.514
1	2	2	4	8	32	0	32	30	29	0	0.942
1	2	2	4	8	33	1	32	34	33	0	5.822
1	2	2	4	8	30	1	33	31	30	0	1.844
1	2	2	4	8	29	1	30	28	29	0	5.762
1	2	2	4	8	32	1	29	31	32	0	1.592
1	2	2	4	8	29	2	32	29	30	0	4.152
1	2	2	4	8	32	2	29	32	33	0	1.724
1	2	2	4	8	31	1	32	30	31	0	3.936
1	2	2	4	8	29	2	31	29	28	0	5.018
1	2	2	4	8	32	2	29	32	31	0	5.322
1	2	2	4	8	29	2	32	29	30	0	2.462
1	2	2	4	8	32	2	29	32	31	0	2.535
1	2	2	4	8	28	1	32	29	28	0	1.715
1	2	2	4	8	28	0	28	31	32	0	1.552
1	2	2	4	8	30	1	28	33	30	1	1.552
1	2	2	4	8	30	0	30	29	28	0	2.045
1	2	2	4	8	32	2	30	32	31	0	0.778
1	2	2	4	8	33	1	32	30	33	0	4.408
1	2	2	4	8	32	1	33	31	32	0	5.364
1	2	2	4	8	29	1	32	30	29	0	3.977
1	2	2	4	8	29	0	29	32	33	0	1.394
1	2	2	4	8	34	1	29	31	34	1	2.195
1	2	2	4	8	34	0	34	29	30	1	1.403
1	2	2	4	8	32	1	34	31	32	0	1.979
1	2	2	4	8	29	2	32	29	30	0	1.999
1	2	2	4	8	29	0	29	28	31	0	3.731
1	2	2	4	8	32	1	29	33	32	0	2.584
1	2	2	4	8	31	1	32	30	31	0	1.357
1	2	2	4	8	31	0	31	32	33	0	1.451
1	2	2	4	8	28	1	31	29	28	0	2.263
1	2	2	4	8	33	2	28	33	32	1	3.203
1	2	2	4	8	33	0	33	29	30	0	7.688
1	2	2	4	8	34	1	33	32	34	1	3.265
1	2	2	4	8	29	1	34	30	29	0	2.363
1	2	2	4	8	29	0	29	28	31	0	1.279
1	2	2	4	8	34	1	29	33	34	1	6.236
1	2	2	4	8	0	1	34	29	0	1	3.107
1	2	2	4	8	4	1	0	3	4	1	5.067
1	2	2	4	8	1	1	4	2	1	0	2.529
1	2	2	4	8	4	2	1	4	5	0	3.997
1	2	2	4	8	2	2	4	2	3	0	1.934
1	2	2	4	8	1	1	2	0	1	0	1.925
1	2	2	4	8	3	1	1	4	3	0	1.419
1	2	2	4	8	5	1	3	2	5	0	2.314
1	2	2	4	8	5	0	5	3	4	0	1.45
1	2	2	4	8	5	0	5	2	1	0	2.22
1	2	2	4	8	6	2	5	6	4	1	1.199
1	2	2	4	8	6	0	6	2	1	1	3.753
1	2	2	4	8	6	0	6	4	3	1	1.203
1	2	2	4	8	6	0	6	5	2	1	1.162
1	2	2	4	8	6	0	6	1	3	1	1.408
1	2	2	4	8	5	1	6	4	5	0	3.234
1	2	2	4	8	5	0	5	2	1	0	1.988
1	2	2	4	8	5	0	5	4	6	0	1.675
1	2	2	4	8	2	2	5	2	3	0	1.204
1	2	2	4	8	0	1	2	1	0	0	2.358
1	2	2	4	8	0	0	0	3	4	0	4.433
1	2	2	4	8	0	0	0	1	2	0	2.087
1	2	2	4	8	5	2	0	5	4	1	1.127
1	2	2	4	8	1	2	5	1	0	0	1.843
1	2	2	4	8	1	0	1	4	5	0	1.293
1	2	2	4	8	3	2	1	3	6	0	1.651
1	2	2	4	8	3	0	3	2	1	0	2.675
1	2	2	4	8	6	1	3	5	6	1	1.595
1	2	2	4	8	2	2	6	2	3	0	10.007
1	2	2	4	8	4	1	2	1	4	0	15
1	2	2	4	8	5	2	4	5	3	0	3.846
1	2	2	4	8	2	2	5	2	4	0	2.034
1	2	2	4	8	1	2	2	1	3	0	1.794
1	2	2	4	8	5	1	1	4	5	0	3.251
1	2	2	4	8	0	1	5	1	0	0	1.402
1	2	2	4	8	0	0	0	2	3	0	2.008
1	2	2	4	8	0	0	0	4	5	0	0.877
1	2	2	4	8	0	0	0	2	1	0	0.699
1	2	2	4	8	4	2	0	4	3	1	8.986
1	2	2	4	8	4	0	4	0	1	0	1.959
1	2	2	4	8	4	0	4	6	5	0	1.137
1	2	2	4	8	2	1	4	3	2	0	1.762
1	2	2	4	8	1	2	2	1	0	0	1.561
1	2	2	4	8	1	0	1	5	4	0	0.987
1	2	2	4	8	0	1	1	2	0	0	1.705
1	2	2	4	8	0	0	0	4	5	0	0.874
1	2	2	4	8	2	2	0	2	3	1	1.089
1	2	2	4	8	1	1	2	0	1	0	33.727
1	2	2	4	8	3	1	1	4	3	0	4.438
1	2	2	4	8	1	2	3	1	2	0	3.703
1	2	2	4	8	3	2	1	3	4	0	4.579
1	2	2	4	8	5	1	3	2	5	0	2.783
1	2	2	4	8	0	2	5	0	1	0	2.201
1	2	2	4	8	5	2	0	5	4	1	5.157
1	2	2	4	8	1	1	5	2	1	0	4.495
1	2	2	4	8	4	2	1	4	5	0	7.921
1	2	2	4	8	2	2	4	2	1	0	4.326
1	2	2	4	8	3	2	2	3	4	0	9.553
1	2	2	4	8	1	1	3	2	1	0	6.44
1	2	2	4	8	4	1	1	3	4	0	5.756
1	2	2	4	8	2	2	4	2	1	0	2.02
1	2	2	4	8	2	0	2	4	5	0	3.4
1	2	2	4	8	2	0	2	3	1	0	1.581
1	2	2	4	8	0	1	2	4	0	0	2.057
1	2	2	4	8	0	0	0	3	5	0	1.947
1	2	2	4	8	2	2	0	2	4	1	1.32
1	2	2	4	8	2	0	2	1	0	0	1.346
1	2	2	4	8	2	0	2	4	5	0	0.936
1	2	2	4	8	1	1	2	0	1	0	2.413
1	2	2	4	8	1	0	1	3	2	0	1.902
1	2	2	4	8	4	2	1	4	5	0	1.099
1	2	2	4	8	4	0	4	2	1	0	1.649
1	2	2	4	8	5	2	4	5	3	0	1.929
1	2	2	4	8	1	2	5	1	0	0	3.018
1	2	2	4	8	1	0	1	3	4	0	0.931
1	2	2	4	8	2	2	1	2	0	0	1.525
1	2	2	4	8	5	1	2	4	5	0	5.546
1	2	2	4	8	2	1	5	1	2	0	2.69
1	2	2	4	8	2	0	2	3	0	0	2.442
1	2	2	4	8	2	0	2	4	1	0	1.821
1	2	2	4	8	6	1	2	5	6	1	1.996
1	2	2	4	8	7	1	6	1	7	1	2.81
1	2	2	4	8	9	1	7	10	9	0	8.504
1	2	2	4	8	8	1	9	10	9	0	1.937
1	3	2	2	1	32	1	34	30	32	0	13.319
1	3	2	2	1	29	2	32	29	31	0	7.858
1	3	2	2	1	30	1	29	32	30	0	5.05
1	3	2	2	1	33	2	30	33	31	0	3.707
1	3	2	2	1	33	0	33	30	32	0	2.355
1	3	2	2	1	34	1	33	31	34	1	4.346
1	3	2	2	1	0	1	34	29	0	1	1.279
1	3	2	2	1	1	1	0	29	0	0	1.01
1	3	2	3	3	13	1	11	10	13	0	5.747
1	3	2	3	3	14	1	13	8	14	0	5.706
1	3	2	3	3	16	2	14	16	15	0	3.46
1	3	2	3	3	14	1	16	17	14	1	2.18
1	3	2	3	3	14	0	14	18	19	1	2.247
1	3	2	3	3	16	2	14	16	17	0	1.711
1	3	2	3	3	15	1	16	14	15	0	3.577
1	3	2	3	3	15	0	15	18	19	0	1.145
1	3	2	3	3	17	2	15	17	16	0	1.694
1	3	2	3	3	17	0	17	18	15	0	0.904
1	3	2	3	3	16	2	17	16	14	0	1.808
1	3	2	3	3	17	2	16	17	18	0	3.102
1	3	2	3	3	17	0	17	16	19	0	2.751
1	3	2	3	3	20	1	17	18	20	0	2.927
1	3	2	3	3	20	0	20	16	17	0	2.745
1	3	2	3	3	21	1	20	15	21	0	2.1
1	3	2	3	3	24	2	21	24	23	1	1.783
1	3	2	3	3	26	2	24	26	25	0	1.381
1	3	2	3	3	22	2	26	22	23	0	2.505
1	3	2	3	3	22	0	22	21	24	0	1.032
1	3	2	3	3	25	1	22	26	25	0	1.578
1	3	2	3	3	25	0	25	24	23	0	1.443
1	3	2	3	3	27	1	25	26	27	1	1.396
1	3	2	3	3	28	1	27	22	28	1	3.21
1	3	2	3	3	28	0	28	30	31	0	1.478
1	3	2	3	3	33	1	28	27	33	1	2.362
1	3	2	3	3	33	0	33	29	28	0	1.147
1	3	2	3	3	30	1	33	31	30	0	2.114
1	3	2	3	3	29	1	30	32	29	0	3.579
1	3	2	3	3	28	2	29	28	30	0	2.564
1	3	2	3	3	28	0	28	32	31	0	1.075
1	3	2	3	3	28	0	28	29	30	0	1.049
1	3	2	3	3	32	2	28	32	31	1	1.883
1	3	2	3	3	29	1	32	30	29	0	1.835
1	3	2	3	3	33	1	29	32	33	0	1.389
1	3	2	3	3	29	2	33	29	28	0	1.356
1	3	2	3	3	29	0	29	31	30	0	1.036
1	3	2	3	3	34	1	29	33	34	1	1.908
1	3	2	3	3	34	0	34	31	30	1	1.807
1	3	2	3	3	34	0	34	32	33	1	1.01
1	3	2	3	3	34	0	34	29	30	1	1.872
1	3	2	3	3	32	2	34	32	33	0	1.119
1	3	2	3	3	32	0	32	29	30	0	0.804
1	3	2	3	3	28	1	32	31	28	0	1.682
1	3	2	3	3	32	2	28	32	33	1	4.249
1	3	2	3	3	32	0	32	31	30	0	6.048
1	3	2	3	3	34	2	32	34	33	1	3.01
1	3	2	3	3	31	1	34	30	31	0	2.5
1	3	2	3	3	31	0	31	29	32	0	1.586
1	3	2	3	3	30	2	31	30	28	0	1.504
1	3	2	3	3	30	0	30	31	32	0	1.824
1	3	2	3	3	30	0	30	33	34	0	1.163
1	3	2	3	3	31	1	30	29	31	0	3.52
1	3	2	3	3	30	2	31	30	32	0	9.154
1	3	2	3	3	31	2	30	31	29	0	8.112
1	3	2	3	3	32	1	31	30	32	0	3.25
1	3	2	3	3	32	0	32	29	28	0	1.324
1	3	2	3	3	30	2	32	30	31	0	1.93
1	3	2	3	3	30	0	30	32	29	0	0.506
1	3	2	3	3	31	1	30	28	31	0	1.884
1	3	2	3	3	31	0	31	30	29	0	0.363
1	3	2	3	3	32	1	31	33	32	0	2.654
1	3	2	3	3	29	1	32	28	29	0	3.906
1	3	2	3	3	29	0	29	30	31	0	3.23
1	3	2	3	3	34	2	29	34	33	1	2.916
1	3	2	3	3	34	0	34	31	30	1	1.555
1	3	2	3	3	0	1	34	29	0	1	3.234
1	3	2	3	3	3	2	0	29	0	0	1.986
1	3	2	4	29	20	1	21	26	20	0	4.811
1	3	2	4	29	15	2	20	15	16	0	3.108
1	3	2	4	29	18	2	15	18	19	0	6.572
1	3	2	4	29	17	1	18	16	17	0	2.656
1	3	2	4	29	17	0	17	18	19	0	1.202
1	3	2	4	29	20	2	17	20	16	1	2.493
1	3	2	4	29	15	2	20	15	17	0	3.68
1	3	2	4	29	14	1	15	16	14	0	4.296
1	3	2	4	29	14	0	14	17	15	0	1.234
1	3	2	4	29	18	2	14	18	16	1	1.459
1	3	2	4	29	18	0	18	17	15	0	1.006
1	3	2	4	29	16	2	18	16	14	0	1.33
1	3	2	4	29	17	2	16	17	15	0	6.385
1	3	2	4	29	16	1	17	14	16	0	3.93
1	3	2	4	29	19	1	16	18	19	0	23.008
1	3	2	4	29	16	2	19	16	17	0	8.809
1	3	2	4	29	16	0	16	15	18	0	1.583
1	3	2	4	29	20	1	16	19	20	1	2.581
1	3	2	4	29	20	0	20	16	17	1	2.273
1	3	2	4	29	21	1	20	15	21	1	1.449
1	3	2	4	29	24	1	21	23	24	1	4.311
1	3	2	4	29	24	0	24	22	25	0	2.073
1	3	2	4	29	26	2	24	26	23	0	1.938
1	3	2	4	29	22	2	26	22	21	0	2.807
1	3	2	4	29	22	0	22	24	23	0	1.906
1	3	2	4	29	22	0	22	25	21	0	0.969
1	3	2	4	29	22	0	22	26	27	0	2.443
1	3	2	4	29	24	2	22	24	23	0	1.815
1	3	2	4	29	24	0	24	26	25	0	1.904
1	3	2	4	29	21	1	24	22	21	0	1.535
1	3	2	4	29	21	0	21	25	26	0	2.607
1	3	2	4	29	21	0	21	23	22	0	2.385
1	3	2	4	29	25	2	21	25	24	1	1.229
1	3	2	4	29	23	2	25	23	26	0	1.947
1	3	2	4	29	23	0	23	24	22	0	1.353
1	3	2	4	29	23	0	23	21	25	0	1.273
1	3	2	4	29	22	1	23	24	22	0	1.859
1	3	2	4	29	22	0	22	23	21	0	5.146
1	3	2	4	29	27	1	22	26	27	1	3.102
1	3	2	4	29	27	0	27	23	24	1	1.281
1	3	2	4	29	25	2	27	25	26	0	3.804
1	3	2	4	29	23	2	25	23	22	0	16.247
1	3	2	4	29	24	1	23	21	24	0	2.359
1	3	2	4	29	25	2	24	25	26	0	4.113
1	3	2	4	29	24	1	25	23	24	0	1.973
1	3	2	4	29	25	2	24	25	26	0	1.818
1	3	2	4	29	25	0	25	23	24	0	1.891
1	3	2	4	29	27	1	25	26	27	1	1.427
1	3	2	4	29	28	2	27	28	22	1	2.017
1	3	2	4	29	29	1	28	28	22	0	1.971
1	4	2	2	20	13	1	14	18	13	0	6.404
1	4	2	2	20	13	0	13	10	9	1	1.984
1	4	2	2	20	8	2	13	8	11	0	3.658
1	4	2	2	20	12	2	8	12	10	0	3.866
1	4	2	2	20	9	2	12	9	8	0	2.036
1	4	2	2	20	10	1	9	11	10	0	1.794
1	4	2	2	20	10	0	10	9	12	0	1.145
1	4	2	2	20	7	1	10	8	7	0	1.333
1	4	2	2	20	11	2	7	11	12	1	2.241
1	4	2	2	20	11	0	11	8	7	0	1.691
1	4	2	2	20	13	1	11	12	13	1	1.89
1	4	2	2	20	13	0	13	9	10	1	1.121
1	4	2	2	20	13	0	13	8	11	1	0.85
1	4	2	2	20	14	1	13	9	14	1	5.596
1	4	2	2	20	15	1	14	16	15	1	2.735
1	4	2	2	20	15	0	15	17	18	0	5.142
1	4	2	2	20	16	1	15	19	16	0	3.049
1	4	2	2	20	16	0	16	18	17	0	1.354
1	4	2	2	20	15	1	16	14	15	0	2.782
1	4	2	2	20	18	2	15	18	17	0	2.473
1	4	2	2	20	18	0	18	15	16	0	2.964
1	4	2	2	20	17	2	18	17	14	0	1.536
1	4	2	2	20	17	0	17	16	15	0	1.627
1	4	2	2	20	20	2	17	16	15	0	1.263
1	4	2	3	16	13	2	11	13	9	1	13.051
1	4	2	3	16	13	0	13	10	11	1	4.017
1	4	2	3	16	13	0	13	9	12	1	3.417
1	4	2	3	16	13	0	13	10	8	1	2.586
1	4	2	3	16	14	2	13	14	9	1	1.889
1	4	2	3	16	14	0	14	17	18	0	2.51
1	4	2	3	16	14	0	14	19	13	0	1.093
1	4	2	3	16	14	0	14	18	17	0	0.915
1	4	2	3	16	19	2	14	19	13	0	5.017
1	4	2	3	16	16	2	19	19	13	0	1.487
1	4	2	4	7	15	2	18	15	14	0	6.282
1	4	2	4	7	17	2	15	17	18	0	2.209
1	4	2	4	7	15	1	17	14	15	0	3.705
1	4	2	4	7	16	1	15	17	16	0	1.803
1	4	2	4	7	16	0	16	18	19	0	1.601
1	4	2	4	7	20	1	16	17	20	0	1.466
1	4	2	4	7	20	0	20	15	16	0	3.464
1	4	2	4	7	21	2	20	21	17	0	1.914
1	4	2	4	7	22	2	21	22	23	0	1.509
1	4	2	4	7	25	2	22	25	24	0	1.361
1	4	2	4	7	22	2	25	22	21	0	1.436
1	4	2	4	7	24	1	22	25	24	0	1.291
1	4	2	4	7	26	1	24	23	26	0	1.506
1	4	2	4	7	26	0	26	25	24	0	1.724
1	4	2	4	7	26	0	26	21	22	0	1.435
1	4	2	4	7	27	2	26	27	25	0	0.963
1	4	2	4	7	28	1	27	22	28	1	1.457
1	4	2	4	7	31	1	28	30	31	1	1.771
1	4	2	4	7	31	0	31	29	28	0	0.926
1	4	2	4	7	30	2	31	30	32	0	2.159
1	4	2	4	7	30	0	30	31	29	0	1.073
1	4	2	4	7	33	1	30	34	33	0	1.568
1	4	2	4	7	30	2	33	30	31	0	1.761
1	4	2	4	7	30	0	30	33	32	0	0.952
1	4	2	4	7	30	0	30	31	29	0	1.408
1	4	2	4	7	32	2	30	32	28	0	2.114
1	4	2	4	7	32	0	32	31	30	0	1.294
1	4	2	4	7	33	2	32	33	34	0	1.229
1	4	2	4	7	33	0	33	29	28	0	0.386
1	4	2	4	7	34	1	33	32	34	1	5.012
1	4	2	4	7	34	0	34	29	30	1	0.594
1	4	2	4	7	34	0	34	32	33	1	3.94
1	4	2	4	7	0	1	34	29	0	1	1.232
1	4	2	4	7	3	2	0	3	2	1	5.754
1	4	2	4	7	3	0	3	1	0	0	1.659
1	4	2	4	7	3	0	3	4	2	0	1.499
1	4	2	4	7	1	2	3	1	5	0	1.545
1	4	2	4	7	1	0	1	2	3	0	1.642
1	4	2	4	7	4	1	1	0	4	0	2.536
1	4	2	4	7	4	0	4	5	3	0	1.145
1	4	2	4	7	1	2	4	1	0	0	1.443
1	4	2	4	7	3	2	1	3	2	0	2.093
1	4	2	4	7	3	0	3	1	4	0	0.705
1	4	2	4	7	6	1	3	5	6	1	1.324
1	4	2	4	7	6	0	6	3	2	1	0.976
1	4	2	4	7	1	2	6	1	4	0	2.492
1	4	2	4	7	5	1	1	3	5	0	2.945
1	4	2	4	7	5	0	5	2	4	0	1.05
1	4	2	4	7	5	0	5	3	6	0	1.025
1	4	2	4	7	0	2	5	0	1	0	1.329
1	4	2	4	7	0	0	0	4	5	0	0.347
1	4	2	4	7	3	2	0	3	34	1	2.496
1	4	2	4	7	2	1	3	4	2	0	6.839
1	4	2	4	7	2	0	2	0	1	0	1.835
1	4	2	4	7	4	1	2	5	4	0	1.069
1	4	2	4	7	4	0	4	1	2	0	0.569
1	4	2	4	7	6	1	4	5	6	1	1.799
1	4	2	4	7	6	0	6	2	3	1	2.299
1	4	2	4	7	7	1	6	2	3	0	1.636
1	5	3	2	27	30	1	32	31	30	0	12.17
1	5	3	2	27	28	1	30	29	28	1	6.768
1	5	3	2	27	31	2	28	31	32	0	1.76
1	5	3	2	27	33	1	31	30	33	0	2.452
1	5	3	2	27	33	0	33	29	28	0	1.967
1	5	3	2	27	32	2	33	32	31	0	1.907
1	5	3	2	27	30	2	32	30	33	0	1.819
1	5	3	2	27	30	0	30	32	31	0	1.084
1	5	3	2	27	34	1	30	33	34	0	4.379
1	5	3	2	27	34	0	34	29	30	0	2.017
1	5	3	2	27	34	0	34	32	31	0	0.954
1	5	3	2	27	30	2	34	30	33	1	1.927
1	5	3	2	27	30	0	30	31	29	0	1.385
1	5	3	2	27	30	0	30	32	33	0	1.45
1	5	3	2	27	30	0	30	34	31	0	0.922
1	5	3	2	27	30	0	30	32	29	0	1.026
1	5	3	2	27	28	2	30	28	31	1	2.043
1	5	3	2	27	28	0	28	29	30	1	1.325
1	5	3	2	27	28	0	28	31	32	1	0.876
1	5	3	2	27	29	1	28	30	29	0	1.185
1	5	3	2	27	29	0	29	31	32	0	1.266
1	5	3	2	27	29	0	29	30	28	0	1.418
1	5	3	2	27	29	0	29	31	32	0	0.69
1	5	3	2	27	33	2	29	33	30	0	2.226
1	5	3	2	27	33	0	33	31	29	0	0.839
1	5	3	2	27	30	2	33	30	32	0	2.073
1	5	3	2	27	28	1	30	29	28	1	1.781
1	5	3	2	27	28	0	28	31	30	1	1.52
1	5	3	2	27	29	1	28	32	29	0	1.073
1	5	3	2	27	33	1	29	31	33	0	1.668
1	5	3	2	27	33	0	33	29	28	0	1.355
1	5	3	2	27	34	1	33	32	34	0	1.984
1	5	3	2	27	0	2	34	0	29	0	3.082
1	5	3	2	27	2	1	0	3	2	0	8.707
1	5	3	2	27	1	1	2	0	1	0	1.977
1	5	3	2	27	4	1	1	5	4	0	1.891
1	5	3	2	27	1	2	4	1	0	0	1.571
1	5	3	2	27	3	2	1	3	2	0	1.58
1	5	3	2	27	4	2	3	4	5	0	1.778
1	5	3	2	27	1	2	4	1	0	0	1.235
1	5	3	2	27	2	1	1	3	2	0	1.41
1	5	3	2	27	4	2	2	4	1	0	1.031
1	5	3	2	27	5	2	4	5	3	0	1.467
1	5	3	2	27	1	1	5	2	1	0	1.906
1	5	3	2	27	1	0	1	4	5	0	0.843
1	5	3	2	27	1	0	1	2	0	0	1.864
1	5	3	2	27	1	0	1	4	5	0	1.21
1	5	3	2	27	2	2	1	2	0	0	1.38
1	5	3	2	27	2	0	2	3	4	0	9.065
1	5	3	2	27	2	0	2	1	0	0	0.976
1	5	3	2	27	6	1	2	5	6	0	2.533
1	5	3	2	27	6	0	6	1	2	0	1.522
1	5	3	2	27	7	2	6	7	3	0	2.194
1	5	3	2	27	8	1	7	9	8	0	4.02
1	5	3	2	27	11	1	8	12	11	0	1.435
1	5	3	2	27	9	2	11	9	8	0	1.306
1	5	3	2	27	7	1	9	10	7	0	1.45
1	5	3	2	27	11	1	7	9	11	0	0.794
1	5	3	2	27	8	1	11	10	8	0	0.709
1	5	3	2	27	11	2	8	11	9	0	1.194
1	5	3	2	27	7	1	11	8	7	0	1.54
1	5	3	2	27	10	1	7	9	10	0	2.811
1	5	3	2	27	8	2	10	8	7	0	1.961
1	5	3	2	27	11	2	8	11	12	0	1.145
1	5	3	2	27	9	2	11	9	10	0	1.467
1	5	3	2	27	12	1	9	11	12	0	1.729
1	5	3	2	27	7	1	12	8	7	0	14.77
1	5	3	2	27	10	1	7	11	10	0	1.337
1	5	3	2	27	9	2	10	9	12	0	1.898
1	5	3	2	27	8	2	9	8	7	0	1.932
1	5	3	2	27	11	2	8	11	10	0	2.218
1	5	3	2	27	11	0	11	8	7	0	2.742
1	5	3	2	27	13	1	11	12	13	1	1.598
1	5	3	2	27	13	0	13	9	10	1	0.937
1	5	3	2	27	14	1	13	8	14	1	1.347
1	5	3	2	27	16	2	14	16	15	1	3.649
1	5	3	2	27	17	2	16	17	14	0	1.102
1	5	3	2	27	18	2	17	18	19	0	1.647
1	5	3	2	27	18	0	18	16	17	0	1.313
1	5	3	2	27	15	2	18	15	19	0	1.328
1	5	3	2	27	16	1	15	17	16	0	1.639
1	5	3	2	27	16	0	16	18	15	0	2.13
1	5	3	2	27	16	0	16	19	17	0	1.072
1	5	3	2	27	16	0	16	15	14	0	0.983
1	5	3	2	27	18	2	16	18	19	0	1.377
1	5	3	2	27	18	0	18	15	14	0	1.255
1	5	3	2	27	20	1	18	19	20	1	1.497
1	5	3	2	27	20	0	20	16	17	1	0.48
1	5	3	2	27	20	0	20	15	18	1	2.232
1	5	3	2	27	17	2	20	17	19	0	1.49
1	5	3	2	27	17	0	17	15	14	0	1.77
1	5	3	2	27	18	2	17	18	16	0	3.605
1	5	3	2	27	14	2	18	14	15	0	2.313
1	5	3	2	27	14	0	14	17	18	0	0.842
1	5	3	2	27	14	0	14	16	19	0	1.438
1	5	3	2	27	14	0	14	18	13	0	0.139
1	5	3	2	27	14	0	14	19	17	0	1.554
1	5	3	2	27	14	0	14	16	15	0	1.01
1	5	3	2	27	14	0	14	18	17	0	0.967
1	5	3	2	27	19	2	14	19	13	1	1.324
1	5	3	2	27	19	0	19	16	17	0	3.233
1	5	3	2	27	20	1	19	18	20	1	1.823
1	5	3	2	27	21	1	20	15	21	1	1.697
1	5	3	2	27	22	1	21	23	22	1	2.201
1	5	3	2	27	25	1	22	26	25	0	1.484
1	5	3	2	27	23	2	25	23	22	0	1.273
1	5	3	2	27	26	1	23	25	26	0	1.401
1	5	3	2	27	22	1	26	21	22	0	2.321
1	5	3	2	27	24	1	22	25	24	0	1.309
1	5	3	2	27	24	0	24	22	23	0	2.291
1	5	3	2	27	27	1	24	22	23	0	1.17
1	5	3	3	25	18	2	15	18	17	0	7.683
1	5	3	3	25	16	2	18	16	15	0	2.858
1	5	3	3	25	17	2	16	17	18	0	4.561
1	5	3	3	25	14	1	17	15	14	0	1.526
1	5	3	3	25	17	1	14	16	17	1	1.646
1	5	3	3	25	14	1	17	15	14	0	3.232
1	5	3	3	25	14	0	14	17	18	0	1.487
1	5	3	3	25	19	1	14	16	19	1	2.099
1	5	3	3	25	19	0	19	18	17	0	1.123
1	5	3	3	25	15	2	19	15	14	0	1.759
1	5	3	3	25	15	0	15	18	19	0	1.343
1	5	3	3	25	20	2	15	20	17	1	1.306
1	5	3	3	25	20	0	20	16	15	1	1.722
1	5	3	3	25	20	0	20	19	18	1	0.958
1	5	3	3	25	16	1	20	15	16	0	1.728
1	5	3	3	25	16	0	16	17	14	0	0.599
1	5	3	3	25	20	1	16	19	20	1	1.835
1	5	3	3	25	21	2	20	21	15	1	2.93
1	5	3	3	25	24	2	21	24	23	0	2.065
1	5	3	3	25	22	2	24	22	21	0	2.299
1	5	3	3	25	22	0	22	24	23	0	0.94
1	5	3	3	25	25	1	22	24	23	0	1.376
1	5	3	4	14	25	2	22	25	24	0	4.914
1	5	3	4	14	21	1	25	22	21	1	1.882
1	5	3	4	14	21	0	21	25	26	1	2.388
1	5	3	4	14	20	1	21	24	20	1	1.627
1	5	3	4	14	16	1	20	15	16	1	1.647
1	5	3	4	14	18	2	16	18	17	0	1.481
1	5	3	4	14	18	0	18	15	16	0	1.145
1	5	3	4	14	19	1	18	17	19	0	1.44
1	5	3	4	14	14	2	19	17	19	0	1.709
1	6	3	2	8	3	2	6	3	2	0	6.873
1	6	3	2	8	4	2	3	4	1	0	2.396
1	6	3	2	8	2	1	4	3	2	0	1.986
1	6	3	2	8	0	1	2	1	0	0	1.512
1	6	3	2	8	5	1	0	4	5	1	2.944
1	6	3	2	8	1	1	5	0	1	0	14.761
1	6	3	2	8	3	2	1	3	2	0	2.157
1	6	3	2	8	5	1	3	4	5	0	2.266
1	6	3	2	8	5	0	5	2	3	0	1.889
1	6	3	2	8	0	2	5	0	1	0	1.57
1	6	3	2	8	0	0	0	4	5	0	4.291
1	6	3	2	8	3	2	0	3	34	1	5.103
1	6	3	2	8	3	0	3	1	0	0	1.361
1	6	3	2	8	6	1	3	5	6	1	2.16
1	6	3	2	8	6	0	6	1	2	1	1.751
1	6	3	2	8	4	2	6	4	3	0	1.945
1	6	3	2	8	4	0	4	1	0	0	1.415
1	6	3	2	8	6	1	4	5	6	1	2.33
1	6	3	2	8	6	0	6	2	3	1	4.85
1	6	3	2	8	7	1	6	1	7	1	1.42
1	6	3	2	8	8	1	7	1	7	0	1.217
1	6	3	3	9	2	2	5	2	4	0	9.859
1	6	3	3	9	2	0	2	1	0	0	1.143
1	6	3	3	9	2	0	2	4	3	0	1.505
1	6	3	3	9	2	0	2	1	0	0	0.888
1	6	3	3	9	2	0	2	4	5	0	1.183
1	6	3	3	9	2	0	2	3	1	0	0.85
1	6	3	3	9	2	0	2	4	0	0	0.96
1	6	3	3	9	6	1	2	5	6	1	4.234
1	6	3	3	9	6	0	6	2	3	1	2.479
1	6	3	3	9	6	0	6	1	4	1	1.357
1	6	3	3	9	6	0	6	3	5	1	0.716
1	6	3	3	9	6	0	6	1	2	1	0.654
1	6	3	3	9	7	1	6	3	7	1	1.155
1	6	3	3	9	9	1	7	3	7	0	0.977
1	6	3	4	0	7	2	11	7	12	1	3.891
1	6	3	4	0	7	0	7	9	8	1	2.383
1	6	3	4	0	7	0	7	10	11	1	1.248
1	6	3	4	0	7	0	7	9	12	1	0.882
1	6	3	4	0	7	0	7	8	10	1	1.65
1	6	3	4	0	7	0	7	11	9	1	0.842
1	6	3	4	0	6	2	7	6	12	1	1.234
1	6	3	4	0	6	0	6	1	7	0	1.963
1	6	3	4	0	4	2	6	4	5	1	6.016
1	6	3	4	0	0	1	4	4	5	0	1.549
1	7	3	2	13	14	1	18	19	14	1	6.483
1	7	3	2	13	14	0	14	17	16	1	1.593
1	7	3	2	13	14	0	14	19	18	1	0.802
1	7	3	2	13	14	0	14	17	16	1	1.922
1	7	3	2	13	13	2	14	17	16	0	1.988
1	7	3	3	14	25	1	21	26	25	0	12.036
1	7	3	3	14	25	0	25	23	24	0	2.116
1	7	3	3	14	27	2	25	27	26	0	3.13
1	7	3	3	14	27	0	27	23	22	0	1.016
1	7	3	3	14	27	0	27	25	26	0	2.569
1	7	3	3	14	28	1	27	22	28	0	1.418
1	7	3	3	14	28	0	28	31	32	1	4.417
1	7	3	3	14	28	0	28	33	27	0	1.273
1	7	3	3	14	28	0	28	31	32	1	0.952
1	7	3	3	14	29	2	28	29	30	0	4.073
1	7	3	3	14	29	0	29	32	33	0	1.104
1	7	3	3	14	29	0	29	31	30	0	6.041
1	7	3	3	14	34	1	29	33	34	0	3.426
1	7	3	3	14	34	0	34	30	29	0	1.992
1	7	3	3	14	34	0	34	31	32	0	1.289
1	7	3	3	14	30	1	34	33	30	0	4.172
1	7	3	3	14	30	0	30	29	31	0	1.098
1	7	3	3	14	30	0	30	34	33	0	1.208
1	7	3	3	14	29	1	30	31	29	0	2.034
1	7	3	3	14	32	2	29	32	30	0	10.745
1	7	3	3	14	32	0	32	31	33	0	1.061
1	7	3	3	14	32	0	32	29	30	0	1.339
1	7	3	3	14	28	1	32	31	28	1	2.554
1	7	3	3	14	28	0	28	30	29	1	1.165
1	7	3	3	14	28	0	28	32	33	1	11.426
1	7	3	3	14	31	2	28	31	30	0	2.968
1	7	3	3	14	31	0	31	32	29	0	0.808
1	7	3	3	14	31	0	31	30	28	0	1.347
1	7	3	3	14	31	0	31	34	33	0	0.914
1	7	3	3	14	31	0	31	29	28	0	0.968
1	7	3	3	14	34	1	31	33	34	0	2.954
1	7	3	3	14	34	0	34	30	31	0	0.849
1	7	3	3	14	34	0	34	33	32	0	0.795
1	7	3	3	14	34	0	34	29	30	0	0.816
1	7	3	3	14	34	0	34	32	33	0	1.135
1	7	3	3	14	30	2	34	30	31	0	1.747
1	7	3	3	14	30	0	30	32	33	0	17.031
1	7	3	3	14	31	1	30	34	31	0	2.666
1	7	3	3	14	28	1	31	29	28	1	3.051
1	7	3	3	14	28	0	28	31	30	1	1.506
1	7	3	3	14	28	0	28	32	29	1	1.771
1	7	3	3	14	28	0	28	31	33	1	3.802
1	7	3	3	14	28	0	28	30	32	1	0.913
1	7	3	3	14	28	0	28	27	33	0	7.397
1	7	3	3	14	28	0	28	31	30	1	1.932
1	7	3	3	14	33	1	28	32	33	0	1.934
1	7	3	3	14	33	0	33	30	31	0	2.1
1	7	3	3	14	33	0	33	29	28	0	2.766
1	7	3	3	14	33	0	33	32	34	0	1.841
1	7	3	3	14	29	2	33	29	30	0	1.278
1	7	3	3	14	29	0	29	32	31	0	0.753
1	7	3	3	14	29	0	29	33	34	0	1.101
1	7	3	3	14	29	0	29	32	31	0	0.677
1	7	3	3	14	29	0	29	28	30	0	1.494
1	7	3	3	14	33	2	29	33	34	0	2.017
1	7	3	3	14	33	0	33	28	29	0	1.137
1	7	3	3	14	31	1	33	30	31	0	2.186
1	7	3	3	14	31	0	31	28	29	0	1.101
1	7	3	3	14	32	2	31	32	33	0	4.89
1	7	3	3	14	32	0	32	30	31	0	1.256
1	7	3	3	14	32	0	32	33	29	0	1.147
1	7	3	3	14	32	0	32	30	31	0	0.737
1	7	3	3	14	29	1	32	33	29	0	2.243
1	7	3	3	14	29	0	29	31	30	0	1.264
1	7	3	3	14	32	2	29	32	28	0	2.241
1	7	3	3	14	32	0	32	31	30	0	0.642
1	7	3	3	14	28	2	32	28	29	1	1.928
1	7	3	3	14	28	0	28	31	30	1	3.806
1	7	3	3	14	27	1	28	33	27	1	1.867
1	7	3	3	14	27	0	27	22	23	0	1.305
1	7	3	3	14	25	1	27	24	25	1	3.827
1	7	3	3	14	21	1	25	22	21	1	2.203
1	7	3	3	14	21	0	21	24	25	1	1.122
1	7	3	3	14	21	0	21	23	26	1	1.305
1	7	3	3	14	21	0	21	24	22	1	0.809
1	7	3	3	14	21	0	21	25	26	1	0.962
1	7	3	3	14	20	2	21	20	24	1	1.441
1	7	3	3	14	16	2	20	16	17	1	1.753
1	7	3	3	14	19	1	16	18	19	0	1.13
1	7	3	3	14	19	0	19	16	17	0	0.768
1	7	3	3	14	19	0	19	18	15	0	0.567
1	7	3	3	14	19	0	19	17	16	0	0.879
1	7	3	3	14	14	1	19	17	16	0	1.242
1	7	3	4	13	4	2	5	4	1	0	8.059
1	7	3	4	13	2	2	4	2	0	0	3.649
1	7	3	4	13	2	0	2	4	3	0	3.521
1	7	3	4	13	6	1	2	5	6	1	2.569
1	7	3	4	13	7	1	6	1	7	1	2.138
1	7	3	4	13	7	0	7	10	11	0	1.825
1	7	3	4	13	7	0	7	12	9	0	1.055
1	7	3	4	13	7	0	7	11	10	0	0.737
1	7	3	4	13	7	0	7	9	8	0	0.723
1	7	3	4	13	7	0	7	11	10	0	0.73
1	7	3	4	13	7	0	7	12	6	0	1.802
1	7	3	4	13	10	2	7	10	11	1	1.391
1	7	3	4	13	10	0	10	8	9	0	2.301
1	7	3	4	13	13	1	10	8	9	0	1.04
1	8	3	2	7	2	0	2	0	5	0	0.216
1	8	3	2	7	2	0	2	3	4	0	9.383
1	8	3	2	7	2	0	2	1	0	0	0.594
1	8	3	2	7	2	0	2	4	5	0	0.587
1	8	3	2	7	2	0	2	0	1	0	0.561
1	8	3	2	7	6	1	2	5	6	1	1.538
1	8	3	2	7	6	0	6	2	3	1	2.723
1	8	3	2	7	6	0	6	4	5	1	0.681
1	8	3	2	7	6	0	6	2	3	1	0.625
1	8	3	2	7	7	1	6	2	3	0	1.203
1	8	3	3	13	7	1	6	5	7	1	12.331
1	8	3	3	13	10	2	7	10	11	1	2.411
1	8	3	3	13	10	0	10	9	8	0	1.569
1	8	3	3	13	10	0	10	11	7	0	0.674
1	8	3	3	13	10	0	10	12	9	0	0.75
1	8	3	3	13	10	0	10	8	7	0	0.762
1	8	3	3	13	10	0	10	9	11	0	0.717
1	8	3	3	13	10	0	10	8	7	0	0.686
1	8	3	3	13	12	1	10	11	12	0	1.478
1	8	3	3	13	12	0	12	8	7	0	0.924
1	8	3	3	13	12	0	12	9	10	0	0.709
1	8	3	3	13	12	0	12	7	8	0	0.629
1	8	3	3	13	12	0	12	10	9	0	0.677
1	8	3	3	13	12	0	12	8	11	0	0.819
1	8	3	3	13	12	0	12	10	9	0	0.811
1	8	3	3	13	12	0	12	7	8	0	0.956
1	8	3	3	13	12	0	12	10	9	0	0.759
1	8	3	3	13	13	1	12	10	9	0	1.991
1	8	3	4	18	7	0	7	12	10	0	7.544
1	8	3	4	18	6	1	7	11	6	0	1.332
1	8	3	4	18	6	0	6	1	7	0	4.784
1	8	3	4	18	6	0	6	4	5	1	1.607
1	8	3	4	18	6	0	6	1	7	0	1.131
1	8	3	4	18	6	0	6	2	3	1	0.819
1	8	3	4	18	6	0	6	7	1	0	1.047
1	8	3	4	18	6	0	6	3	2	1	0.794
1	8	3	4	18	6	0	6	4	5	1	0.665
1	8	3	4	18	1	1	6	2	1	0	1.196
1	8	3	4	18	1	0	1	4	5	0	0.738
1	8	3	4	18	1	0	1	3	6	0	1.064
1	8	3	4	18	1	0	1	2	4	0	1.06
1	8	3	4	18	1	0	1	5	6	0	1.202
1	8	3	4	18	1	0	1	2	3	0	1.562
1	8	3	4	18	0	1	1	4	0	0	3.634
1	8	3	4	18	0	0	0	3	5	0	0.865
1	8	3	4	18	0	0	0	2	1	0	0.706
1	8	3	4	18	0	0	0	4	3	0	1.346
1	8	3	4	18	0	0	0	2	1	0	1.027
1	8	3	4	18	34	1	0	5	34	0	1.323
1	8	3	4	18	31	1	34	30	31	1	2.298
1	8	3	4	18	31	0	31	32	29	0	1.394
1	8	3	4	18	31	0	31	30	28	0	0.874
1	8	3	4	18	31	0	31	33	32	0	0.975
1	8	3	4	18	31	0	31	30	29	0	0.834
1	8	3	4	18	31	0	31	33	32	0	0.914
1	8	3	4	18	31	0	31	28	29	0	1.763
1	8	3	4	18	32	1	31	30	32	0	1.393
1	8	3	4	18	32	0	32	29	28	0	0.728
1	8	3	4	18	31	1	32	33	31	0	1.369
1	8	3	4	18	31	0	31	29	30	0	0.642
1	8	3	4	18	31	0	31	33	34	0	1.252
1	8	3	4	18	31	0	31	32	30	0	0.681
1	8	3	4	18	31	0	31	29	28	0	0.859
1	8	3	4	18	31	0	31	33	34	0	4.251
1	8	3	4	18	30	2	31	30	29	0	1.578
1	8	3	4	18	30	0	30	32	31	0	0.893
1	8	3	4	18	29	2	30	29	33	0	2.146
1	8	3	4	18	29	0	29	32	31	0	0.654
1	8	3	4	18	29	0	29	30	28	0	1.003
1	8	3	4	18	31	2	29	31	32	0	1.617
1	8	3	4	18	31	0	31	30	33	0	0.562
1	8	3	4	18	31	0	31	29	32	0	1.13
1	8	3	4	18	31	0	31	30	33	0	2.473
1	8	3	4	18	31	0	31	29	28	0	4.119
1	8	3	4	18	31	0	31	30	32	0	0.93
1	8	3	4	18	33	1	31	29	33	0	5.385
1	8	3	4	18	32	1	33	31	32	0	1.402
1	8	3	4	18	32	0	32	29	30	0	0.756
1	8	3	4	18	32	0	32	31	33	0	0.787
1	8	3	4	18	32	0	32	29	30	0	1.074
1	8	3	4	18	32	0	32	33	31	0	0.89
1	8	3	4	18	32	0	32	34	30	0	0.729
1	8	3	4	18	28	1	32	29	28	1	1.457
1	8	3	4	18	28	0	28	31	32	1	0.714
1	8	3	4	18	28	0	28	30	29	1	1.034
1	8	3	4	18	28	0	28	32	33	1	2.588
1	8	3	4	18	27	1	28	31	27	1	2.866
1	8	3	4	18	22	2	27	22	28	1	5.369
1	8	3	4	18	22	0	22	24	23	0	0.983
1	8	3	4	18	22	0	22	26	25	0	0.803
1	8	3	4	18	21	1	22	23	21	1	1.384
1	8	3	4	18	21	0	21	25	24	1	1.314
1	8	3	4	18	20	1	21	26	20	1	1.312
1	8	3	4	18	17	1	20	16	17	0	3.249
1	8	3	4	18	17	0	17	15	14	0	0.625
1	8	3	4	18	17	0	17	19	20	0	0.953
1	8	3	4	18	17	0	17	16	15	0	1.087
1	8	3	4	18	17	0	17	19	20	0	0.546
1	8	3	4	18	16	1	17	15	16	0	3.321
1	8	3	4	18	18	1	16	15	16	0	1.199
1	9	4	2	20	21	1	26	23	21	1	13.736
1	9	4	2	20	24	1	21	25	24	0	4.295
1	9	4	2	20	24	0	24	22	21	0	1.14
1	9	4	2	20	24	0	24	26	25	0	1.725
1	9	4	2	20	23	2	24	23	27	0	1.698
1	9	4	2	20	23	0	23	25	24	0	2.031
1	9	4	2	20	22	1	23	26	22	0	1.551
1	9	4	2	20	22	0	22	21	23	0	0.974
1	9	4	2	20	22	0	22	25	26	0	1.166
1	9	4	2	20	21	1	22	23	21	1	1.951
1	9	4	2	20	24	2	21	24	25	0	2.402
1	9	4	2	20	24	0	24	21	22	0	1.499
1	9	4	2	20	24	0	24	25	23	0	1.33
1	9	4	2	20	21	1	24	22	21	1	2.497
1	9	4	2	20	21	0	21	26	25	1	3.822
1	9	4	2	20	24	1	21	20	24	0	1.88
1	9	4	2	20	25	1	24	23	25	0	2.434
1	9	4	2	20	25	0	25	22	21	0	3.369
1	9	4	2	20	25	0	25	26	24	0	1.127
1	9	4	2	20	21	2	25	21	22	1	2.624
1	9	4	2	20	21	0	21	25	26	1	5.367
1	9	4	2	20	21	0	21	23	24	1	0.828
1	9	4	2	20	21	0	21	25	22	1	1.327
1	9	4	2	20	21	0	21	24	23	1	0.863
1	9	4	2	20	22	1	21	25	22	0	1.921
1	9	4	2	20	22	0	22	23	21	0	1.046
1	9	4	2	20	22	0	22	26	25	0	1.531
1	9	4	2	20	27	1	22	24	27	0	1.535
1	9	4	2	20	27	0	27	22	23	0	1.596
1	9	4	2	20	27	0	27	26	25	0	0.832
1	9	4	2	20	27	0	27	23	24	0	1.269
1	9	4	2	20	26	1	27	25	26	1	2.056
1	9	4	2	20	26	0	26	22	21	0	0.696
1	9	4	2	20	26	0	26	24	23	0	0.706
1	9	4	2	20	26	0	26	22	21	0	0.813
1	9	4	2	20	23	1	26	24	23	0	1.241
1	9	4	2	20	23	0	23	25	22	0	0.816
1	9	4	2	20	23	0	23	26	24	0	0.832
1	9	4	2	20	23	0	23	25	27	0	0.951
1	9	4	2	20	23	0	23	24	22	0	0.925
1	9	4	2	20	23	0	23	26	25	0	5.587
1	9	4	2	20	24	1	23	22	24	0	4.293
1	9	4	2	20	23	2	24	23	25	0	3.137
1	9	4	2	20	23	0	23	24	22	0	1.842
1	9	4	2	20	27	1	23	26	27	0	2.56
1	9	4	2	20	27	0	27	23	22	0	1.061
1	9	4	2	20	24	1	27	25	24	1	1.818
1	9	4	2	20	24	0	24	26	23	0	1.877
1	9	4	2	20	24	0	24	25	27	0	1.264
1	9	4	2	20	24	0	24	22	23	0	4.735
1	9	4	2	20	21	1	24	25	21	1	1.664
1	9	4	2	20	21	0	21	24	23	1	1.125
1	9	4	2	20	21	0	21	25	26	1	1.015
1	9	4	2	20	21	0	21	23	24	1	1.098
1	9	4	2	20	21	0	21	25	22	1	0.884
1	9	4	2	20	20	2	21	25	22	0	1.68
1	9	4	3	20	10	2	13	10	11	0	6.3
1	9	4	3	20	9	2	10	9	12	0	5.288
1	9	4	3	20	8	1	9	10	8	0	3.078
1	9	4	3	20	8	0	8	11	9	0	4.076
1	9	4	3	20	8	0	8	12	10	0	0.992
1	9	4	3	20	11	2	8	11	9	0	2.062
1	9	4	3	20	11	0	11	10	12	0	0.975
1	9	4	3	20	7	1	11	8	7	0	1.722
1	9	4	3	20	7	0	7	10	9	0	0.345
1	9	4	3	20	6	1	7	12	6	0	3.186
1	9	4	3	20	3	1	6	2	3	0	3.006
1	9	4	3	20	3	0	3	1	0	0	1.826
1	9	4	3	20	3	0	3	4	2	0	0.816
1	9	4	3	20	1	2	3	1	5	0	1.657
1	9	4	3	20	1	0	1	2	3	0	1.417
1	9	4	3	20	4	1	1	5	4	0	3.373
1	9	4	3	20	4	0	4	2	3	0	5.551
1	9	4	3	20	0	1	4	1	0	0	2.514
1	9	4	3	20	0	0	0	2	3	0	0.776
1	9	4	3	20	0	0	0	5	4	0	0.76
1	9	4	3	20	1	2	0	1	2	1	2.557
1	9	4	3	20	1	0	1	4	5	0	0.574
1	9	4	3	20	1	0	1	2	0	0	0.803
1	9	4	3	20	1	0	1	4	3	0	0.97
1	9	4	3	20	5	1	1	2	5	0	2.839
1	9	4	3	20	5	0	5	3	4	0	1.24
1	9	4	3	20	1	2	5	1	2	0	1.979
1	9	4	3	20	1	0	1	4	3	0	0.991
1	9	4	3	20	2	1	1	5	2	0	6.101
1	9	4	3	20	2	0	2	1	0	0	1.034
1	9	4	3	20	6	1	2	5	6	1	1.562
1	9	4	3	20	6	0	6	1	7	0	1.058
1	9	4	3	20	6	0	6	2	3	1	1.547
1	9	4	3	20	6	0	6	4	5	1	0.779
1	9	4	3	20	2	2	6	2	1	0	1.413
1	9	4	3	20	2	0	2	4	3	0	1.894
1	9	4	3	20	5	2	2	5	1	0	1.595
1	9	4	3	20	5	0	5	3	2	0	0.864
1	9	4	3	20	5	0	5	1	0	0	2.632
1	9	4	3	20	3	2	5	3	4	0	2.509
1	9	4	3	20	3	0	3	0	1	0	1.258
1	9	4	3	20	5	2	3	5	4	0	1.776
1	9	4	3	20	5	0	5	2	3	0	1.878
1	9	4	3	20	5	0	5	6	4	0	1.17
1	9	4	3	20	5	0	5	2	1	0	0.962
1	9	4	3	20	4	1	5	3	4	0	2.22
1	9	4	3	20	4	0	4	5	2	0	1.865
1	9	4	3	20	4	0	4	3	6	0	0.783
1	9	4	3	20	4	0	4	0	1	0	0.992
1	9	4	3	20	4	0	4	5	3	0	1.108
1	9	4	3	20	4	0	4	2	6	0	0.895
1	9	4	3	20	3	2	4	3	1	0	1.756
1	9	4	3	20	4	2	3	4	2	0	4.202
1	9	4	3	20	5	1	4	3	5	0	2.939
1	9	4	3	20	5	0	5	2	4	0	1.041
1	9	4	3	20	0	1	5	1	0	0	1.686
1	9	4	3	20	0	0	0	2	3	0	0.823
1	9	4	3	20	0	0	0	4	5	0	0.711
1	9	4	3	20	0	0	0	2	3	0	0.809
1	9	4	3	20	0	0	0	4	1	0	1.12
1	9	4	3	20	0	0	0	2	3	0	1.058
1	9	4	3	20	0	0	0	4	5	0	0.632
1	9	4	3	20	0	0	0	2	1	0	0.815
1	9	4	3	20	4	2	0	4	3	1	1.602
1	9	4	3	20	4	0	4	2	1	0	2.44
1	9	4	3	20	4	0	4	3	0	0	1.438
1	9	4	3	20	4	0	4	5	6	0	1.98
1	9	4	3	20	0	2	4	0	1	0	4.075
1	9	4	3	20	0	0	0	3	4	0	0.81
1	9	4	3	20	0	0	0	2	5	0	0.929
1	9	4	3	20	0	0	0	4	3	0	0.944
1	9	4	3	20	0	0	0	1	2	0	1.071
1	9	4	3	20	0	0	0	4	3	0	0.84
1	9	4	3	20	0	0	0	2	1	0	1.419
1	9	4	3	20	0	0	0	4	3	0	2.648
1	9	4	3	20	0	0	0	1	2	0	1.067
1	9	4	3	20	5	1	0	4	5	1	2.258
1	9	4	3	20	5	0	5	2	3	0	2.469
1	9	4	3	20	5	0	5	1	0	0	1.071
1	9	4	3	20	2	1	5	3	2	0	3.778
1	9	4	3	20	2	0	2	1	0	0	1.214
1	9	4	3	20	2	0	2	3	4	0	1.102
1	9	4	3	20	2	0	2	0	1	0	7.319
1	9	4	3	20	2	0	2	4	5	0	2.424
1	9	4	3	20	1	1	2	0	1	0	3.289
1	9	4	3	20	1	0	1	3	2	0	1.334
1	9	4	3	20	1	0	1	4	0	0	1.281
1	9	4	3	20	3	2	1	3	2	0	1.913
1	9	4	3	20	3	0	3	5	4	0	1.402
1	9	4	3	20	3	0	3	1	2	0	1.335
1	9	4	3	20	5	1	3	4	5	0	3.392
1	9	4	3	20	1	2	5	1	0	0	2.817
1	9	4	3	20	1	0	1	4	5	0	1.029
1	9	4	3	20	3	1	1	6	3	0	2.589
1	9	4	3	20	3	0	3	2	4	0	0.981
1	9	4	3	20	6	1	3	5	6	1	2.238
1	9	4	3	20	6	0	6	2	3	1	0.943
1	9	4	3	20	6	0	6	1	7	0	2.767
1	9	4	3	20	6	0	6	3	2	1	0.704
1	9	4	3	20	7	1	6	1	7	1	1.19
1	9	4	3	20	11	1	7	10	11	1	3.796
1	9	4	3	20	11	0	11	12	9	0	1.86
1	9	4	3	20	8	2	11	8	7	0	3.414
1	9	4	3	20	8	0	8	11	12	0	1.281
1	9	4	3	20	8	0	8	9	10	0	1.347
1	9	4	3	20	8	0	8	7	11	0	0.916
1	9	4	3	20	10	2	8	10	9	0	1.774
1	9	4	3	20	10	0	10	8	7	0	0.594
1	9	4	3	20	10	0	10	11	9	0	0.831
1	9	4	3	20	12	2	10	12	13	0	2.238
1	9	4	3	20	12	0	12	9	8	0	1.091
1	9	4	3	20	12	0	12	11	10	0	0.584
1	9	4	3	20	12	0	12	7	8	0	0.734
1	9	4	3	20	13	1	12	11	13	1	1.266
1	9	4	3	20	13	0	13	9	10	1	0.763
1	9	4	3	20	13	0	13	8	11	1	0.697
1	9	4	3	20	13	0	13	10	12	1	0.62
1	9	4	3	20	13	0	13	9	8	1	0.697
1	9	4	3	20	14	1	13	10	14	1	1.262
1	9	4	3	20	14	0	14	15	16	0	1.735
1	9	4	3	20	14	0	14	19	18	0	1.041
1	9	4	3	20	14	0	14	17	16	0	0.667
1	9	4	3	20	14	0	14	19	13	0	0.824
1	9	4	3	20	17	1	14	18	17	1	2.655
1	9	4	3	20	17	0	17	15	16	0	0.937
1	9	4	3	20	17	0	17	18	19	0	0.734
1	9	4	3	20	16	1	17	15	16	0	1.247
1	9	4	3	20	16	0	16	18	17	0	1.016
1	9	4	3	20	20	2	16	18	17	0	1.361
1	9	4	4	7	14	1	19	16	14	1	4.899
1	9	4	4	7	14	0	14	18	19	1	1.416
1	9	4	4	7	14	0	14	16	17	1	0.785
1	9	4	4	7	13	1	14	19	13	1	1.051
1	9	4	4	7	8	1	13	9	8	1	2.008
1	9	4	4	7	8	0	8	12	11	0	0.615
1	9	4	4	7	8	0	8	10	13	0	0.671
1	9	4	4	7	8	0	8	11	12	0	0.64
1	9	4	4	7	8	0	8	10	13	0	0.735
1	9	4	4	7	8	0	8	11	12	0	0.577
1	9	4	4	7	8	0	8	10	13	0	0.607
1	9	4	4	7	7	1	8	10	13	0	1.041
1	10	4	2	14	8	0	8	12	9	0	0.199
1	10	4	2	14	8	0	8	10	7	0	9.686
1	10	4	2	14	8	0	8	11	12	0	0.699
1	10	4	2	14	8	0	8	9	7	0	0.687
1	10	4	2	14	8	0	8	12	11	0	0.833
1	10	4	2	14	13	1	8	10	13	1	1.449
1	10	4	2	14	13	0	13	9	8	1	0.879
1	10	4	2	14	14	1	13	9	8	0	1.375
1	10	4	3	13	18	1	20	16	18	1	17.741
1	10	4	3	13	15	1	18	17	15	0	1.291
1	10	4	3	13	15	0	15	18	19	0	1.555
1	10	4	3	13	14	1	15	16	14	1	1.14
1	10	4	3	13	14	0	14	17	18	1	0.889
1	10	4	3	13	13	1	14	17	18	0	0.673
1	10	4	4	17	7	0	7	9	11	0	14.132
1	10	4	4	17	7	0	7	12	10	0	1.056
1	10	4	4	17	7	0	7	11	6	0	2.104
1	10	4	4	17	7	0	7	9	10	0	0.848
1	10	4	4	17	7	0	7	6	12	0	1.128
1	10	4	4	17	7	0	7	10	11	0	0.72
1	10	4	4	17	8	1	7	9	8	1	1.681
1	10	4	4	17	8	0	8	10	7	0	1.094
1	10	4	4	17	8	0	8	11	9	0	0.751
1	10	4	4	17	13	1	8	12	13	1	1.255
1	10	4	4	17	13	0	13	10	9	1	0.81
1	10	4	4	17	13	0	13	11	12	1	1.544
1	10	4	4	17	13	0	13	9	10	1	0.678
1	10	4	4	17	13	0	13	12	11	1	0.713
1	10	4	4	17	14	1	13	8	14	1	1.144
1	10	4	4	17	17	2	14	8	14	0	1.342
1	11	4	2	6	4	1	0	5	4	1	8.664
1	11	4	2	6	4	0	4	2	3	0	1.038
1	11	4	2	6	4	0	4	1	5	0	0.669
1	11	4	2	6	4	0	4	0	2	0	0.733
1	11	4	2	6	4	0	4	5	3	0	0.606
1	11	4	2	6	4	0	4	1	0	0	0.575
1	11	4	2	6	4	0	4	5	3	0	3.406
1	11	4	2	6	4	0	4	1	0	0	0.639
1	11	4	2	6	4	0	4	3	5	0	0.577
1	11	4	2	6	6	2	4	3	5	0	1.616
1	11	4	3	18	25	2	24	25	26	0	5.78
1	11	4	3	18	25	0	25	23	22	0	3.343
1	11	4	3	18	25	0	25	24	26	0	1.485
1	11	4	3	18	21	2	25	21	22	1	1.571
1	11	4	3	18	21	0	21	24	23	1	0.79
1	11	4	3	18	21	0	21	25	22	1	1.168
1	11	4	3	18	21	0	21	24	23	1	0.781
1	11	4	3	18	21	0	21	22	25	1	1.991
1	11	4	3	18	24	1	21	23	24	0	2.407
1	11	4	3	18	24	0	24	22	21	0	1.408
1	11	4	3	18	24	0	24	27	26	0	0.709
1	11	4	3	18	24	0	24	21	22	0	0.681
1	11	4	3	18	24	0	24	25	26	0	0.731
1	11	4	3	18	24	0	24	22	21	0	1.656
1	11	4	3	18	27	2	24	27	26	0	1.94
1	11	4	3	18	27	0	27	23	22	0	0.697
1	11	4	3	18	27	0	27	25	26	0	0.72
1	11	4	3	18	27	0	27	23	22	0	0.86
1	11	4	3	18	27	0	27	24	25	0	0.839
1	11	4	3	18	26	2	27	26	23	1	1.239
1	11	4	3	18	26	0	26	22	21	0	0.641
1	11	4	3	18	26	0	26	24	23	0	0.818
1	11	4	3	18	26	0	26	22	21	0	0.721
1	11	4	3	18	26	0	26	24	23	0	1.131
1	11	4	3	18	21	2	26	21	22	1	1.818
1	11	4	3	18	21	0	21	25	24	1	2.218
1	11	4	3	18	21	0	21	23	22	1	2.662
1	11	4	3	18	21	0	21	25	26	1	1.255
1	11	4	3	18	21	0	21	23	24	1	3.817
1	11	4	3	18	20	1	21	26	20	1	1.496
1	11	4	3	18	17	1	20	16	17	0	2.042
1	11	4	3	18	17	0	17	15	14	0	0.569
1	11	4	3	18	18	2	17	15	14	0	1.505
1	11	4	4	0	8	2	9	8	10	0	6.049
1	11	4	4	0	8	0	8	9	11	0	0.738
1	11	4	4	0	13	1	8	12	13	0	1.163
1	11	4	4	0	14	1	13	8	14	0	3.494
1	11	4	4	0	14	0	14	16	15	1	17.471
1	11	4	4	0	14	0	14	19	18	1	1.491
1	11	4	4	0	13	1	14	17	13	1	2.383
1	11	4	4	0	13	0	13	8	14	0	2.903
1	11	4	4	0	12	1	13	11	12	1	6.575
1	11	4	4	0	12	0	12	7	8	0	0.938
1	11	4	4	0	12	0	12	10	9	0	0.784
1	11	4	4	0	12	0	12	11	8	0	0.843
1	11	4	4	0	12	0	12	9	7	0	1.13
1	11	4	4	0	12	0	12	10	11	0	2.119
1	11	4	4	0	7	1	12	8	7	1	2.078
1	11	4	4	0	7	0	7	10	9	1	0.649
1	11	4	4	0	7	0	7	11	12	1	0.624
1	11	4	4	0	7	0	7	9	10	1	1.722
1	11	4	4	0	11	2	7	11	8	0	1.26
1	11	4	4	0	11	0	11	10	12	0	0.72
1	11	4	4	0	11	0	11	8	7	0	0.681
1	11	4	4	0	11	0	11	12	13	0	0.885
1	11	4	4	0	11	0	11	10	9	0	1.082
1	11	4	4	0	11	0	11	8	12	0	1.224
1	11	4	4	0	13	1	11	10	13	0	1.081
1	11	4	4	0	13	0	13	8	14	0	0.6
1	11	4	4	0	13	0	13	11	12	0	0.899
1	11	4	4	0	9	1	13	8	9	1	2.042
1	11	4	4	0	9	0	9	12	11	0	0.615
1	11	4	4	0	9	0	9	10	13	0	0.868
1	11	4	4	0	9	0	9	8	11	0	2.824
1	11	4	4	0	12	2	9	12	13	0	3.209
1	11	4	4	0	12	0	12	9	10	0	0.649
1	11	4	4	0	12	0	12	11	8	0	0.825
1	11	4	4	0	12	0	12	9	7	0	1.162
1	11	4	4	0	12	0	12	10	8	0	0.896
1	11	4	4	0	11	1	12	9	11	0	2.271
1	11	4	4	0	11	0	11	8	7	0	0.838
1	11	4	4	0	11	0	11	12	13	0	3.345
1	11	4	4	0	8	2	11	8	9	0	3.202
1	11	4	4	0	8	0	8	12	11	0	1.143
1	11	4	4	0	8	0	8	10	9	0	0.641
1	11	4	4	0	7	1	8	11	7	1	2.602
1	11	4	4	0	7	0	7	9	10	1	0.59
1	11	4	4	0	7	0	7	11	8	1	0.697
1	11	4	4	0	7	0	7	12	10	1	0.606
1	11	4	4	0	7	0	7	9	11	1	1.154
1	11	4	4	0	8	1	7	10	8	0	2.833
1	11	4	4	0	8	0	8	9	7	0	0.521
1	11	4	4	0	8	0	8	11	12	0	0.602
1	11	4	4	0	8	0	8	10	9	0	0.603
1	11	4	4	0	13	1	8	12	13	0	1.177
1	11	4	4	0	13	0	13	9	10	0	0.346
1	11	4	4	0	13	0	13	8	14	0	1.945
1	11	4	4	0	13	0	13	10	9	0	0.571
1	11	4	4	0	14	1	13	8	14	0	0.517
1	11	4	4	0	16	1	14	15	16	0	4.252
1	11	4	4	0	16	0	16	17	18	0	0.553
1	11	4	4	0	19	2	16	19	15	0	4.643
1	11	4	4	0	19	0	19	18	17	0	0.513
1	11	4	4	0	19	0	19	16	15	0	0.689
1	11	4	4	0	18	1	19	17	18	0	1.635
1	11	4	4	0	18	0	18	14	15	0	0.384
1	11	4	4	0	18	0	18	17	19	0	0.797
1	11	4	4	0	18	0	18	16	15	0	3.488
1	11	4	4	0	17	2	18	17	14	0	2.057
1	11	4	4	0	17	0	17	19	18	0	1.35
1	11	4	4	0	17	0	17	15	14	0	0.953
1	11	4	4	0	17	0	17	18	19	0	0.89
1	11	4	4	0	16	2	17	16	20	0	1.333
1	11	4	4	0	16	0	16	17	18	0	0.618
1	11	4	4	0	16	0	16	15	19	0	0.668
1	11	4	4	0	14	2	16	14	17	1	2.025
1	11	4	4	0	14	0	14	18	19	1	0.71
1	11	4	4	0	14	0	14	15	16	1	0.633
1	11	4	4	0	13	1	14	19	13	1	2.527
1	11	4	4	0	13	0	13	8	9	0	1.156
1	11	4	4	0	13	0	13	11	12	0	8.011
1	11	4	4	0	13	0	13	8	14	0	1.072
1	11	4	4	0	13	0	13	10	9	0	3.773
1	11	4	4	0	13	0	13	12	11	0	2.988
1	11	4	4	0	8	2	13	8	14	1	1.81
1	11	4	4	0	8	0	8	10	9	0	0.659
1	11	4	4	0	12	2	8	12	13	0	1.573
1	11	4	4	0	12	0	12	9	10	0	0.377
1	11	4	4	0	7	1	12	8	7	1	1.457
1	11	4	4	0	7	0	7	10	11	1	4.16
1	11	4	4	0	6	2	7	6	12	1	1.858
1	11	4	4	0	1	2	6	1	7	1	5.751
1	11	4	4	0	2	2	1	2	3	0	1.552
1	11	4	4	0	0	1	2	2	3	0	1.21
1	12	4	2	21	15	2	19	15	17	0	12.597
1	12	4	2	21	15	0	15	14	16	0	7.248
1	12	4	2	21	17	1	15	18	17	0	3.948
1	12	4	2	21	15	1	17	14	15	0	9.499
1	12	4	2	21	15	0	15	18	17	0	1.005
1	12	4	2	21	20	2	15	20	19	1	2.439
1	12	4	2	21	20	0	20	16	15	1	0.68
1	12	4	2	21	20	0	20	17	18	1	0.724
1	12	4	2	21	20	0	20	16	15	1	1.96
1	12	4	2	21	18	2	20	18	17	0	2.597
1	12	4	2	21	18	0	18	15	14	0	0.683
1	12	4	2	21	18	0	18	19	20	0	1.129
1	12	4	2	21	18	0	18	16	17	0	1.214
1	12	4	2	21	18	0	18	19	20	0	14.174
1	12	4	2	21	15	2	18	15	14	0	10.055
1	12	4	2	21	15	0	15	18	19	0	1.78
1	12	4	2	21	17	2	15	17	20	0	1.738
1	12	4	2	21	17	0	17	16	18	0	0.992
1	12	4	2	21	17	0	17	19	20	0	8.855
1	12	4	2	21	17	0	17	16	18	0	2.131
1	12	4	2	21	19	1	17	15	19	0	2.159
1	12	4	2	21	19	0	19	16	14	0	0.556
1	12	4	2	21	19	0	19	17	15	0	1.685
1	12	4	2	21	14	1	19	16	14	0	1.315
1	12	4	2	21	14	0	14	15	17	0	0.615
1	12	4	2	21	14	0	14	18	16	0	1.186
1	12	4	2	21	14	0	14	19	13	0	5.428
1	12	4	2	21	14	0	14	17	18	0	5.302
1	12	4	2	21	14	0	14	19	16	0	0.598
1	12	4	2	21	13	1	14	18	13	0	0.706
1	12	4	2	21	13	0	13	9	10	1	0.575
1	12	4	2	21	13	0	13	8	14	0	0.561
1	12	4	2	21	13	0	13	11	12	1	2.177
1	12	4	2	21	13	0	13	8	9	1	1.352
1	12	4	2	21	13	0	13	10	11	1	0.83
1	12	4	2	21	13	0	13	8	9	1	0.841
1	12	4	2	21	13	0	13	10	11	1	0.721
1	12	4	2	21	13	0	13	9	12	1	0.593
1	12	4	2	21	13	0	13	10	8	1	0.804
1	12	4	2	21	13	0	13	11	12	1	0.576
1	12	4	2	21	13	0	13	8	9	1	0.625
1	12	4	2	21	13	0	13	12	11	1	0.727
1	12	4	2	21	13	0	13	10	9	1	0.601
1	12	4	2	21	14	1	13	8	14	1	1.044
1	12	4	2	21	14	0	14	16	17	0	1.103
1	12	4	2	21	14	0	14	19	18	0	4.553
1	12	4	2	21	14	0	14	16	15	0	1.479
1	12	4	2	21	14	0	14	13	19	0	1.929
1	12	4	2	21	15	2	14	15	16	1	4.371
1	12	4	2	21	15	0	15	18	17	0	0.705
1	12	4	2	21	20	1	15	19	20	1	2.281
1	12	4	2	21	20	0	20	15	16	1	0.575
1	12	4	2	21	21	1	20	15	16	0	1.486
1	12	4	3	2	7	2	11	7	10	1	10.78
1	12	4	3	2	7	0	7	9	8	1	0.699
1	12	4	3	2	6	2	7	6	12	1	1.234
1	12	4	3	2	1	1	6	7	1	0	2.04
1	12	4	3	2	2	2	1	7	1	0	1.006
1	12	4	4	14	6	0	6	2	4	1	7.987
1	12	4	4	14	6	0	6	5	3	1	0.699
1	12	4	4	14	6	0	6	2	4	1	1.154
1	12	4	4	14	6	0	6	3	5	1	0.649
1	12	4	4	14	7	1	6	1	7	1	1.206
1	12	4	4	14	7	0	7	10	11	0	2.8
1	12	4	4	14	7	0	7	6	12	0	1.19
1	12	4	4	14	7	0	7	10	9	0	0.745
1	12	4	4	14	7	0	7	11	12	0	0.786
1	12	4	4	14	7	0	7	9	10	0	0.801
1	12	4	4	14	8	1	7	11	8	1	1.442
1	12	4	4	14	8	0	8	10	12	0	2.698
1	12	4	4	14	8	0	8	11	9	0	0.799
1	12	4	4	14	8	0	8	12	10	0	0.806
1	12	4	4	14	13	1	8	11	13	1	1.496
1	12	4	4	14	13	0	13	9	10	1	0.661
1	12	4	4	14	13	0	13	12	11	1	0.686
1	12	4	4	14	14	1	13	12	11	0	1.386
1	13	4	2	4	30	1	33	34	30	0	21.645
1	13	4	2	4	30	0	30	31	32	0	1.774
1	13	4	2	4	28	1	30	29	28	0	1.176
1	13	4	2	4	28	0	28	32	33	0	1.303
1	13	4	2	4	27	1	28	31	27	0	3.199
1	13	4	2	4	27	0	27	22	28	0	1.494
1	13	4	2	4	27	0	27	24	23	1	5.76
1	13	4	2	4	27	0	27	22	28	0	0.975
1	13	4	2	4	25	1	27	24	25	0	2.16
1	13	4	2	4	26	2	25	26	23	0	1.256
1	13	4	2	4	21	1	26	22	21	0	1.724
1	13	4	2	4	21	0	21	24	23	0	0.703
1	13	4	2	4	21	0	21	26	25	0	0.694
1	13	4	2	4	21	0	21	23	22	0	0.633
1	13	4	2	4	20	1	21	26	20	0	1.138
1	13	4	2	4	20	0	20	16	17	0	0.827
1	13	4	2	4	20	0	20	19	18	0	0.656
1	13	4	2	4	20	0	20	15	21	0	2.215
1	13	4	2	4	20	0	20	18	19	0	3.871
1	13	4	2	4	15	2	20	15	16	1	2.593
1	13	4	2	4	15	0	15	17	18	0	16.975
1	13	4	2	4	15	0	15	16	19	0	0.909
1	13	4	2	4	15	0	15	20	18	0	0.596
1	13	4	2	4	14	2	15	14	16	1	1.583
1	13	4	2	4	14	0	14	18	19	1	1.157
1	13	4	2	4	13	1	14	17	13	1	28.798
1	13	4	2	4	13	0	13	9	10	0	0.748
1	13	4	2	4	8	1	13	11	8	1	1.665
1	13	4	2	4	7	2	8	7	9	1	1.111
1	13	4	2	4	7	0	7	11	12	1	0.813
1	13	4	2	4	7	0	7	9	10	1	0.791
1	13	4	2	4	7	0	7	12	11	1	0.623
1	13	4	2	4	7	0	7	9	10	1	0.549
1	13	4	2	4	7	0	7	12	11	1	0.528
1	13	4	2	4	6	1	7	10	6	1	6.64
1	13	4	2	4	6	0	6	1	7	0	0.81
1	13	4	2	4	4	2	6	1	7	0	1.525
1	13	4	3	3	29	1	33	34	29	0	13.636
1	13	4	3	3	30	2	29	30	31	0	1.35
1	13	4	3	3	30	0	30	32	29	0	0.846
1	13	4	3	3	30	0	30	33	31	0	0.559
1	13	4	3	3	30	0	30	32	34	0	0.589
1	13	4	3	3	30	0	30	31	29	0	0.514
1	13	4	3	3	30	0	30	33	32	0	0.541
1	13	4	3	3	30	0	30	29	31	0	0.516
1	13	4	3	3	28	2	30	28	32	0	1.234
1	13	4	3	3	28	0	28	31	33	0	1.715
1	13	4	3	3	28	0	28	30	29	0	0.763
1	13	4	3	3	27	1	28	33	27	0	1.154
1	13	4	3	3	23	1	27	24	23	0	2.033
1	13	4	3	3	25	2	23	25	22	0	1.903
1	13	4	3	3	26	1	25	24	26	0	1.18
1	13	4	3	3	26	0	26	22	23	0	4.194
1	13	4	3	3	21	1	26	24	21	0	7.11
1	13	4	3	3	21	0	21	26	25	0	0.919
1	13	4	3	3	20	2	21	20	24	0	1.592
1	13	4	3	3	15	1	20	16	15	1	2.49
1	13	4	3	3	18	2	15	18	17	0	6.119
1	13	4	3	3	18	0	18	16	15	0	0.847
1	13	4	3	3	18	0	18	19	17	0	1.697
1	13	4	3	3	14	1	18	15	14	1	1.512
1	13	4	3	3	14	0	14	19	18	1	0.71
1	13	4	3	3	14	0	14	16	15	1	0.744
1	13	4	3	3	14	0	14	18	17	1	1.159
1	13	4	3	3	13	1	14	19	13	1	1.248
1	13	4	3	3	8	2	13	8	14	1	3.641
1	13	4	3	3	7	1	8	9	7	1	0.985
1	13	4	3	3	7	0	7	10	11	1	1.561
1	13	4	3	3	7	0	7	12	9	1	3.04
1	13	4	3	3	6	1	7	11	6	1	1.005
1	13	4	3	3	3	1	6	11	6	0	1.078
1	13	4	4	3	29	2	33	29	32	0	7.868
1	13	4	4	3	28	1	29	30	28	0	2.822
1	13	4	4	3	28	0	28	32	33	0	2.702
1	13	4	4	3	27	1	28	31	27	0	1.128
1	13	4	4	3	27	0	27	23	24	1	0.914
1	13	4	4	3	27	0	27	22	28	0	0.878
1	13	4	4	3	25	1	27	24	25	0	0.922
1	13	4	4	3	26	1	25	23	26	0	0.606
1	13	4	4	3	21	2	26	21	22	0	3.17
1	13	4	4	3	21	0	21	26	25	0	1.298
1	13	4	4	3	21	0	21	23	22	0	0.695
1	13	4	4	3	21	0	21	24	25	0	0.593
1	13	4	4	3	21	0	21	23	22	0	0.76
1	13	4	4	3	20	1	21	26	20	0	1.056
1	13	4	4	3	15	1	20	16	15	1	10.735
1	13	4	4	3	18	1	15	17	18	0	1.541
1	13	4	4	3	18	0	18	16	19	0	2.607
1	13	4	4	3	18	0	18	15	17	0	0.611
1	13	4	4	3	14	1	18	16	14	1	1.235
1	13	4	4	3	14	0	14	18	19	1	1.856
1	13	4	4	3	14	0	14	16	17	1	1.081
1	13	4	4	3	14	0	14	18	19	1	0.689
1	13	4	4	3	13	1	14	17	13	1	0.835
1	13	4	4	3	8	1	13	9	8	1	1.323
1	13	4	4	3	8	0	8	10	11	0	0.749
1	13	4	4	3	7	1	8	9	7	1	0.552
1	13	4	4	3	7	0	7	8	10	1	1.575
1	13	4	4	3	6	1	7	12	6	1	0.768
1	13	4	4	3	3	1	6	12	6	0	0.785
1	14	4	2	9	6	0	6	4	5	1	6.84
1	14	4	2	9	6	0	6	2	1	1	2.31
1	14	4	2	9	7	1	6	3	7	1	2.277
1	14	4	2	9	9	1	7	3	7	0	1.087
1	14	4	3	20	27	0	27	22	25	0	6.787
1	14	4	3	20	26	1	27	24	26	1	1.119
1	14	4	3	20	26	0	26	25	23	0	0.736
1	14	4	3	20	21	2	26	21	22	1	1.336
1	14	4	3	20	21	0	21	24	25	1	1.173
1	14	4	3	20	21	0	21	23	26	1	0.578
1	14	4	3	20	20	1	21	23	26	0	0.985
1	14	4	4	2	13	0	13	9	12	0	13.197
1	14	4	4	2	13	0	13	10	11	0	0.891
1	14	4	4	2	8	1	13	9	8	1	1.013
1	14	4	4	2	8	0	8	10	11	0	0.724
1	14	4	4	2	8	0	8	9	12	0	0.601
1	14	4	4	2	8	0	8	11	13	0	0.784
1	14	4	4	2	8	0	8	10	12	0	0.544
1	14	4	4	2	8	0	8	11	13	0	0.528
1	14	4	4	2	8	0	8	9	10	0	0.527
1	14	4	4	2	7	1	8	11	7	1	1.001
1	14	4	4	2	7	0	7	10	12	1	2.945
1	14	4	4	2	7	0	7	8	9	1	0.502
1	14	4	4	2	6	1	7	12	6	1	0.906
1	14	4	4	2	2	2	6	12	6	0	1.784
1	15	4	2	21	20	1	17	19	20	1	6.48
1	15	4	2	21	20	0	20	16	15	1	0.998
1	15	4	2	21	21	1	20	16	15	0	0.888
1	15	4	3	19	27	1	23	24	27	0	6.876
1	15	4	3	19	27	0	27	23	22	0	3.258
1	15	4	3	19	27	0	27	25	26	0	1.368
1	15	4	3	19	27	0	27	23	22	0	0.935
1	15	4	3	19	27	0	27	25	24	0	0.682
1	15	4	3	19	27	0	27	23	26	0	1.007
1	15	4	3	19	24	1	27	25	24	1	0.59
1	15	4	3	19	24	0	24	22	23	0	0.881
1	15	4	3	19	24	0	24	21	25	0	1.418
1	15	4	3	19	24	0	24	23	22	0	1.129
1	15	4	3	19	26	1	24	25	26	0	1.289
1	15	4	3	19	26	0	26	23	22	0	1.125
1	15	4	3	19	26	0	26	24	25	0	4.65
1	15	4	3	19	26	0	26	22	23	0	0.833
1	15	4	3	19	25	2	26	25	24	0	1.891
1	15	4	3	19	25	0	25	21	22	0	0.863
1	15	4	3	19	27	1	25	26	27	0	3.757
1	15	4	3	19	27	0	27	23	24	0	0.792
1	15	4	3	19	27	0	27	22	25	0	0.805
1	15	4	3	19	27	0	27	24	23	0	0.806
1	15	4	3	19	26	2	27	26	25	1	10.63
1	15	4	3	19	26	0	26	22	21	0	10.567
1	15	4	3	19	23	1	26	24	23	0	4.755
1	15	4	3	19	23	0	23	22	21	0	0.881
1	15	4	3	19	23	0	23	25	24	0	0.665
1	15	4	3	19	23	0	23	22	21	0	1.048
1	15	4	3	19	23	0	23	27	26	0	1.026
1	15	4	3	19	23	0	23	22	21	0	0.706
1	15	4	3	19	26	1	23	25	26	0	2.299
1	15	4	3	19	26	0	26	22	23	0	20.52
1	15	4	3	19	26	0	26	27	25	0	0.907
1	15	4	3	19	26	0	26	23	24	0	0.664
1	15	4	3	19	21	1	26	22	21	1	1.088
1	15	4	3	19	21	0	21	24	25	1	0.535
1	15	4	3	19	21	0	21	26	23	1	1.026
1	15	4	3	19	21	0	21	25	24	1	0.621
1	15	4	3	19	21	0	21	23	22	1	1.494
1	15	4	3	19	21	0	21	26	25	1	0.792
1	15	4	3	19	21	0	21	24	23	1	0.646
1	15	4	3	19	21	0	21	22	25	1	1.942
1	15	4	3	19	20	1	21	26	20	1	3.193
1	15	4	3	19	15	2	20	15	21	0	1.832
1	15	4	3	19	15	0	15	17	16	0	0.94
1	15	4	3	19	15	0	15	19	20	0	0.603
1	15	4	3	19	18	1	15	17	18	0	1.063
1	15	4	3	19	19	1	18	17	18	0	1.565
1	15	4	4	0	9	0	9	11	12	0	7.363
1	15	4	4	0	7	1	9	8	7	1	3.086
1	15	4	4	0	7	0	7	11	12	1	0.759
1	15	4	4	0	7	0	7	9	10	1	0.552
1	15	4	4	0	7	0	7	12	11	1	0.566
1	15	4	4	0	6	1	7	10	6	1	0.734
1	15	4	4	0	6	0	6	1	7	0	2.694
1	15	4	4	0	3	2	6	3	2	1	3.638
1	15	4	4	0	3	0	3	4	5	0	0.629
1	15	4	4	0	0	1	3	4	5	0	1.096
1	16	4	2	29	8	1	9	12	8	0	16.313
1	16	4	2	29	8	0	8	9	10	0	0.818
1	16	4	2	29	8	0	8	11	7	0	0.616
1	16	4	2	29	13	1	8	12	13	0	1.234
1	16	4	2	29	13	0	13	8	9	0	0.769
1	16	4	2	29	13	0	13	11	12	0	0.802
1	16	4	2	29	14	1	13	8	14	0	1.056
1	16	4	2	29	18	2	14	18	17	1	11.847
1	16	4	2	29	15	2	18	15	14	0	4.143
1	16	4	2	29	15	0	15	17	16	0	0.659
1	16	4	2	29	15	0	15	18	14	0	0.62
1	16	4	2	29	15	0	15	17	19	0	0.664
1	16	4	2	29	18	1	15	16	18	0	1.587
1	16	4	2	29	18	0	18	14	15	0	0.902
1	16	4	2	29	18	0	18	17	19	0	3.237
1	16	4	2	29	18	0	18	16	20	0	0.007
1	16	4	2	29	14	2	18	14	15	0	21.239
1	16	4	2	29	14	0	14	17	18	0	1.238
1	16	4	2	29	14	0	14	19	13	0	1.16
1	16	4	2	29	14	0	14	18	17	0	0.694
1	16	4	2	29	16	1	14	19	16	1	2.093
1	16	4	2	29	16	0	16	17	18	0	0.825
1	16	4	2	29	16	0	16	15	19	0	0.761
1	16	4	2	29	16	0	16	17	18	0	0.567
1	16	4	2	29	16	0	16	15	14	0	0.597
1	16	4	2	29	16	0	16	17	18	0	0.599
1	16	4	2	29	20	1	16	19	20	1	0.937
1	16	4	2	29	20	0	20	16	17	1	0.599
1	16	4	2	29	20	0	20	18	15	1	0.825
1	16	4	2	29	20	0	20	17	19	1	0.665
1	16	4	2	29	20	0	20	16	18	1	0.585
1	16	4	2	29	21	1	20	15	21	1	1.152
1	16	4	2	29	21	0	21	24	23	0	0.55
1	16	4	2	29	25	2	21	25	22	1	1.915
1	16	4	2	29	25	0	25	23	24	0	0.56
1	16	4	2	29	27	1	25	26	27	1	2.378
1	16	4	2	29	27	0	27	24	23	1	0.913
1	16	4	2	29	28	1	27	22	28	1	2.776
1	16	4	2	29	29	1	28	22	28	0	0.785
1	16	4	3	32	7	2	10	7	9	1	10.258
1	16	4	3	32	7	0	7	11	10	1	0.687
1	16	4	3	32	7	0	7	12	9	1	0.552
1	16	4	3	32	7	0	7	11	6	0	0.545
1	16	4	3	32	8	1	7	9	8	0	1.401
1	16	4	3	32	8	0	8	7	10	0	0.871
1	16	4	3	32	8	0	8	11	12	0	0.688
1	16	4	3	32	13	1	8	10	13	0	1.153
1	16	4	3	32	14	1	13	8	14	0	2.201
1	16	4	3	32	16	2	14	16	17	1	3.967
1	16	4	3	32	16	0	16	18	15	0	0.641
1	16	4	3	32	16	0	16	17	19	0	0.578
1	16	4	3	32	16	0	16	15	18	0	0.544
1	16	4	3	32	16	0	16	17	19	0	0.694
1	16	4	3	32	16	0	16	15	14	0	0.669
1	16	4	3	32	16	0	16	19	18	0	0.585
1	16	4	3	32	16	0	16	17	15	0	0.648
1	16	4	3	32	16	0	16	18	19	0	0.55
1	16	4	3	32	20	1	16	17	20	1	1.007
1	16	4	3	32	20	0	20	16	18	1	0.544
1	16	4	3	32	20	0	20	19	17	1	0.619
1	16	4	3	32	20	0	20	16	18	1	0.526
1	16	4	3	32	21	1	20	15	21	1	1.018
1	16	4	3	32	21	0	21	23	22	0	2.427
1	16	4	3	32	26	2	21	26	20	1	2.231
1	16	4	3	32	26	0	26	23	24	0	0.901
1	16	4	3	32	26	0	26	25	22	0	0.586
1	16	4	3	32	26	0	26	23	21	0	0.677
1	16	4	3	32	26	0	26	24	22	0	0.647
1	16	4	3	32	27	1	26	25	27	1	1.055
1	16	4	3	32	28	2	27	28	22	1	1.301
1	16	4	3	32	28	0	28	30	29	0	0.591
1	16	4	3	32	32	1	28	30	29	0	1.007
1	16	4	4	33	8	1	7	12	8	0	4.923
1	16	4	4	33	8	0	8	11	10	0	0.803
1	16	4	4	33	13	1	8	12	13	0	0.941
1	16	4	4	33	14	2	13	14	8	0	1.687
1	16	4	4	33	14	0	14	17	18	0	2.88
1	16	4	4	33	16	2	14	16	19	1	1.16
1	16	4	4	33	16	0	16	17	15	0	2.594
1	16	4	4	33	20	1	16	19	20	1	1.008
1	16	4	4	33	20	0	20	15	16	1	2.549
1	16	4	4	33	20	0	20	17	18	1	0.728
1	16	4	4	33	20	0	20	16	19	1	0.656
1	16	4	4	33	20	0	20	17	15	1	0.597
1	16	4	4	33	20	0	20	16	18	1	0.614
1	16	4	4	33	20	0	20	15	17	1	0.648
1	16	4	4	33	20	0	20	16	18	1	0.702
1	16	4	4	33	21	2	20	21	15	1	1.069
1	16	4	4	33	25	1	21	24	25	1	2.911
1	16	4	4	33	25	0	25	21	22	0	1.111
1	16	4	4	33	25	0	25	23	24	0	0.839
1	16	4	4	33	26	2	25	26	22	0	0.81
1	16	4	4	33	26	0	26	24	25	0	0.698
1	16	4	4	33	26	0	26	22	23	0	0.808
1	16	4	4	33	26	0	26	24	21	0	0.714
1	16	4	4	33	26	0	26	25	23	0	0.762
1	16	4	4	33	26	0	26	24	22	0	0.693
1	16	4	4	33	26	0	26	23	21	0	0.663
1	16	4	4	33	26	0	26	24	22	0	0.707
1	16	4	4	33	27	1	26	25	27	1	1.351
1	16	4	4	33	27	0	27	22	23	1	0.607
1	16	4	4	33	27	0	27	26	25	1	1.07
1	16	4	4	33	27	0	27	24	23	1	0.792
1	16	4	4	33	27	0	27	22	25	1	0.665
1	16	4	4	33	28	1	27	23	28	1	1.102
1	16	4	4	33	28	0	28	31	32	0	1.254
1	16	4	4	33	33	1	28	31	32	0	1.092
2	1	2	2	14	7	1	9	12	7	0	35.853
2	1	2	2	14	10	1	7	11	10	1	9.425
2	1	2	2	14	9	2	10	9	8	0	5.955
2	1	2	2	14	10	2	9	10	11	0	6.295
2	1	2	2	14	10	0	10	8	7	0	5.864
2	1	2	2	14	11	2	10	11	9	0	6.819
2	1	2	2	14	8	1	11	10	8	0	6.262
2	1	2	2	14	8	0	8	9	11	0	4.33
2	1	2	2	14	8	0	8	10	7	0	5.025
2	1	2	2	14	13	1	8	12	13	1	3.9
2	1	2	2	14	13	0	13	8	9	1	4.716
2	1	2	2	14	14	1	13	8	9	0	2.953
2	1	2	3	22	19	1	17	14	19	0	7.664
2	1	2	3	22	16	2	19	16	17	0	4.752
2	1	2	3	22	15	2	16	15	18	0	14.929
2	1	2	3	22	15	0	15	19	17	0	12.261
2	1	2	3	22	14	2	15	14	16	0	3.632
2	1	2	3	22	19	1	14	18	19	1	3.332
2	1	2	3	22	19	0	19	16	15	0	1.825
2	1	2	3	22	20	1	19	18	20	1	4.818
2	1	2	3	22	20	0	20	16	17	1	3.229
2	1	2	3	22	20	0	20	18	19	1	2.128
2	1	2	3	22	20	0	20	16	15	1	1.256
2	1	2	3	22	20	0	20	18	17	1	7.625
2	1	2	3	22	20	0	20	15	16	1	7.399
2	1	2	3	22	20	0	20	19	18	1	2.577
2	1	2	3	22	21	1	20	15	21	1	5.065
2	1	2	3	22	24	2	21	24	25	0	5.058
2	1	2	3	22	26	1	24	23	26	0	2.769
2	1	2	3	22	22	2	26	23	26	0	3.984
2	1	2	4	21	31	1	32	28	31	0	6.504
2	1	2	4	21	33	2	31	33	32	0	3.477
2	1	2	4	21	29	2	33	29	28	0	3.687
2	1	2	4	21	29	0	29	32	33	0	5.395
2	1	2	4	21	30	2	29	30	28	0	2.091
2	1	2	4	21	30	0	30	32	33	0	1.765
2	1	2	4	21	28	2	30	28	29	1	2.728
2	1	2	4	21	28	0	28	32	33	1	2.731
2	1	2	4	21	27	1	28	31	27	1	2.466
2	1	2	4	21	24	2	27	24	23	1	3.288
2	1	2	4	21	21	1	24	24	23	0	2.691
2	2	2	2	32	0	0	0	4	2	1	25.817
2	2	2	2	32	0	0	0	3	1	1	3.151
2	2	2	2	32	0	0	0	2	4	1	1.883
2	2	2	2	32	0	0	0	3	5	1	3.761
2	2	2	2	32	0	0	0	2	1	1	1.068
2	2	2	2	32	0	0	0	4	3	1	0.994
2	2	2	2	32	34	2	0	34	5	1	2.834
2	2	2	2	32	29	2	34	29	30	0	5.424
2	2	2	2	32	32	1	29	29	30	0	2.938
2	2	2	3	24	17	0	17	14	15	0	9.897
2	2	2	3	24	17	0	17	19	20	0	1.829
2	2	2	3	24	17	0	17	15	14	0	1.061
2	2	2	3	24	20	1	17	19	20	1	4.897
2	2	2	3	24	20	0	20	16	17	1	2.001
2	2	2	3	24	21	2	20	21	15	1	1.602
2	2	2	3	24	23	2	21	23	22	0	3.744
2	2	2	3	24	25	1	23	26	25	0	1.647
2	2	2	3	24	25	0	25	23	22	0	5.369
2	2	2	3	24	24	2	25	23	22	0	2.223
2	2	2	4	28	1	2	3	1	0	0	3.472
2	2	2	4	28	1	0	1	4	5	0	6.558
2	2	2	4	28	1	0	1	3	6	0	1.416
2	2	2	4	28	1	0	1	2	4	0	0.81
2	2	2	4	28	1	0	1	6	5	0	0.715
2	2	2	4	28	1	0	1	3	4	0	1.41
2	2	2	4	28	1	0	1	5	2	0	4.016
2	2	2	4	28	1	0	1	4	3	0	1.183
2	2	2	4	28	1	0	1	5	2	0	2.547
2	2	2	4	28	1	0	1	4	3	0	4.238
2	2	2	4	28	1	0	1	2	0	0	1.336
2	2	2	4	28	1	0	1	5	6	0	1.337
2	2	2	4	28	1	0	1	2	3	0	1.014
2	2	2	4	28	1	0	1	4	0	0	1.713
2	2	2	4	28	5	2	1	5	3	0	2.754
2	2	2	4	28	5	0	5	1	0	0	1.459
2	2	2	4	28	5	0	5	4	6	0	0.986
2	2	2	4	28	5	0	5	1	0	0	1.577
2	2	2	4	28	5	0	5	4	6	0	2.072
2	2	2	4	28	5	0	5	2	3	0	3.975
2	2	2	4	28	5	0	5	4	6	0	1.483
2	2	2	4	28	5	0	5	1	2	0	1.298
2	2	2	4	28	4	2	5	4	3	0	3.5
2	2	2	4	28	4	0	4	2	5	0	2.43
2	2	2	4	28	4	0	4	3	6	0	1.555
2	2	2	4	28	2	2	4	2	1	0	2.289
2	2	2	4	28	2	0	2	4	5	0	0.945
2	2	2	4	28	2	0	2	3	1	0	1.171
2	2	2	4	28	6	1	2	5	6	0	7.89
2	2	2	4	28	6	0	6	2	1	0	1.638
2	2	2	4	28	6	0	6	3	7	0	3.059
2	2	2	4	28	6	0	6	2	1	0	0.785
2	2	2	4	28	6	0	6	4	3	0	0.746
2	2	2	4	28	6	0	6	5	2	0	0.708
2	2	2	4	28	6	0	6	3	1	0	1.363
2	2	2	4	28	6	0	6	2	4	0	1.243
2	2	2	4	28	6	0	6	3	5	0	1.067
2	2	2	4	28	6	0	6	1	7	0	1.276
2	2	2	4	28	6	0	6	4	5	0	1.035
2	2	2	4	28	1	2	6	1	7	1	4.748
2	2	2	4	28	1	0	1	3	2	0	1.694
2	2	2	4	28	1	0	1	6	5	0	1.779
2	2	2	4	28	1	0	1	3	4	0	4.339
2	2	2	4	28	0	1	1	2	0	1	3.387
2	2	2	4	28	0	0	0	4	5	1	1.105
2	2	2	4	28	0	0	0	3	2	1	1.263
2	2	2	4	28	0	0	0	1	4	1	1.342
2	2	2	4	28	2	1	0	3	2	0	2.282
2	2	2	4	28	2	0	2	0	1	0	1.281
2	2	2	4	28	6	1	2	5	6	0	1.862
2	2	2	4	28	6	0	6	7	1	0	1.876
2	2	2	4	28	5	1	6	4	5	1	3.595
2	2	2	4	28	5	0	5	1	0	0	2.578
2	2	2	4	28	5	0	5	3	2	0	1.628
2	2	2	4	28	5	0	5	4	6	0	1.369
2	2	2	4	28	1	1	5	2	1	0	1.531
2	2	2	4	28	5	1	1	4	5	0	2.77
2	2	2	4	28	5	0	5	2	3	0	4.565
2	2	2	4	28	1	1	5	0	1	0	1.277
2	2	2	4	28	4	1	1	5	4	0	3.599
2	2	2	4	28	2	1	4	1	2	0	1.785
2	2	2	4	28	2	0	2	3	0	0	7.488
2	2	2	4	28	4	2	2	4	5	0	1.847
2	2	2	4	28	2	2	4	2	1	0	1.261
2	2	2	4	28	0	2	2	0	3	1	1.399
2	2	2	4	28	0	0	0	2	1	1	2.284
2	2	2	4	28	5	1	0	4	5	0	1.368
2	2	2	4	28	0	1	5	1	0	1	1.766
2	2	2	4	28	3	1	0	2	3	0	7.489
2	2	2	4	28	5	1	3	4	5	0	1.878
2	2	2	4	28	2	2	5	2	3	0	44.461
2	2	2	4	28	1	2	2	1	0	0	1.888
2	2	2	4	28	2	1	1	3	2	0	2.65
2	2	2	4	28	4	1	2	1	4	0	1.617
2	2	2	4	28	3	1	4	2	3	0	1.85
2	2	2	4	28	0	1	3	1	0	1	1.592
2	2	2	4	28	3	1	0	4	3	0	1.441
2	2	2	4	28	3	0	3	0	1	0	1.689
2	2	2	4	28	5	1	3	6	5	0	1.551
2	2	2	4	28	5	0	5	1	0	0	1.169
2	2	2	4	28	6	2	5	6	4	0	2.794
2	2	2	4	28	6	0	6	2	3	0	0.838
2	2	2	4	28	6	0	6	4	5	0	1.58
2	2	2	4	28	7	1	6	1	7	0	7.184
2	2	2	4	28	7	0	7	9	10	1	3.65
2	2	2	4	28	7	0	7	11	8	1	1.145
2	2	2	4	28	7	0	7	10	9	1	1.411
2	2	2	4	28	7	0	7	11	12	1	2.226
2	2	2	4	28	7	0	7	10	6	0	0.967
2	2	2	4	28	11	2	7	11	9	0	5.451
2	2	2	4	28	11	0	11	10	12	0	0.864
2	2	2	4	28	11	0	11	8	9	0	1.218
2	2	2	4	28	11	0	11	10	12	0	1.001
2	2	2	4	28	11	0	11	9	8	0	1.769
2	2	2	4	28	11	0	11	12	13	0	1.785
2	2	2	4	28	11	0	11	8	7	0	0.96
2	2	2	4	28	13	1	11	12	13	0	1.273
2	2	2	4	28	13	0	13	8	9	0	0.928
2	2	2	4	28	13	0	13	14	10	0	2.384
2	2	2	4	28	13	0	13	12	11	0	0.815
2	2	2	4	28	13	0	13	9	10	0	2.051
2	2	2	4	28	14	1	13	8	14	1	1.849
2	2	2	4	28	14	0	14	17	18	0	0.362
2	2	2	4	28	14	0	14	19	13	0	3.187
2	2	2	4	28	18	1	14	17	18	1	1.723
2	2	2	4	28	18	0	18	16	15	0	3.181
2	2	2	4	28	17	1	18	14	17	0	2.356
2	2	2	4	28	17	0	17	19	18	0	0.483
2	2	2	4	28	17	0	17	16	15	0	0.964
2	2	2	4	28	17	0	17	19	18	0	1.613
2	2	2	4	28	17	0	17	14	15	0	1.049
2	2	2	4	28	18	1	17	16	18	0	4.138
2	2	2	4	28	18	0	18	15	14	0	0.964
2	2	2	4	28	18	0	18	17	16	0	3.888
2	2	2	4	28	19	1	18	20	19	0	2.459
2	2	2	4	28	19	0	19	15	16	0	0.674
2	2	2	4	28	19	0	19	17	18	0	1.658
2	2	2	4	28	19	0	19	16	20	0	0.994
2	2	2	4	28	19	0	19	17	18	0	1.786
2	2	2	4	28	15	2	19	15	14	0	3.105
2	2	2	4	28	15	0	15	17	16	0	0.896
2	2	2	4	28	15	0	15	18	14	0	1.268
2	2	2	4	28	15	0	15	17	19	0	0.841
2	2	2	4	28	15	0	15	18	20	0	1.377
2	2	2	4	28	15	0	15	17	19	0	2.431
2	2	2	4	28	16	2	15	16	18	0	2.065
2	2	2	4	28	16	0	16	17	19	0	2.132
2	2	2	4	28	16	0	16	18	20	0	1.185
2	2	2	4	28	16	0	16	17	19	0	0.762
2	2	2	4	28	15	2	16	15	18	0	1.72
2	2	2	4	28	15	0	15	17	19	0	0.616
2	2	2	4	28	15	0	15	18	16	0	1.546
2	2	2	4	28	15	0	15	19	17	0	1.701
2	2	2	4	28	15	0	15	16	18	0	2.128
2	2	2	4	28	20	1	15	19	20	1	1.538
2	2	2	4	28	20	0	20	15	21	0	0.594
2	2	2	4	28	20	0	20	17	18	1	1.722
2	2	2	4	28	20	0	20	16	19	1	0.918
2	2	2	4	28	21	1	20	15	21	1	1.425
2	2	2	4	28	25	1	21	24	25	1	19.732
2	2	2	4	28	25	0	25	22	21	0	4.191
2	2	2	4	28	26	2	25	26	27	0	3.578
2	2	2	4	28	24	2	26	24	23	0	2.568
2	2	2	4	28	24	0	24	22	25	0	0.932
2	2	2	4	28	23	1	24	21	23	0	2.09
2	2	2	4	28	23	0	23	25	26	0	2.616
2	2	2	4	28	23	0	23	22	21	0	1.152
2	2	2	4	28	24	2	23	24	25	0	1.732
2	2	2	4	28	22	2	24	22	21	0	5.401
2	2	2	4	28	22	0	22	24	23	0	1.481
2	2	2	4	28	27	1	22	26	27	1	2.274
2	2	2	4	28	28	1	27	26	27	0	1.495
2	3	2	2	21	18	0	18	20	17	0	0.262
2	3	2	2	21	15	2	18	15	14	0	16.793
2	3	2	2	21	15	0	15	17	18	0	9.751
2	3	2	2	21	15	0	15	16	14	0	1.518
2	3	2	2	21	17	2	15	17	18	0	1.658
2	3	2	2	21	17	0	17	16	19	0	4.385
2	3	2	2	21	17	0	17	14	15	0	1.929
2	3	2	2	21	17	0	17	19	18	0	3.08
2	3	2	2	21	20	1	17	16	20	1	3.035
2	3	2	2	21	20	0	20	17	18	1	1.201
2	3	2	2	21	20	0	20	16	19	1	1.427
2	3	2	2	21	20	0	20	15	17	1	1.186
2	3	2	2	21	21	2	20	15	17	0	1.458
2	3	2	3	23	20	2	19	20	17	1	6.816
2	3	2	3	23	21	1	20	15	21	1	1.769
2	3	2	3	23	23	1	21	15	21	0	1.377
2	3	2	4	13	3	1	4	5	3	0	4.136
2	3	2	4	13	1	2	3	1	0	0	3.218
2	3	2	4	13	1	0	1	4	5	0	2.295
2	3	2	4	13	1	0	1	3	6	0	2.474
2	3	2	4	13	2	2	1	2	0	0	1.674
2	3	2	4	13	2	0	2	5	4	0	1.146
2	3	2	4	13	2	0	2	3	1	0	1.159
2	3	2	4	13	2	0	2	0	4	0	1.443
2	3	2	4	13	5	2	2	5	6	0	2.321
2	3	2	4	13	5	0	5	2	1	0	0.951
2	3	2	4	13	5	0	5	0	3	0	5.196
2	3	2	4	13	1	1	5	2	1	0	5.176
2	3	2	4	13	1	0	1	4	5	0	0.92
2	3	2	4	13	1	0	1	3	6	0	1.272
2	3	2	4	13	4	2	1	4	5	0	1.6
2	3	2	4	13	4	0	4	1	2	0	1.313
2	3	2	4	13	4	0	4	0	3	0	1.258
2	3	2	4	13	4	0	4	2	1	0	1.587
2	3	2	4	13	3	1	4	0	3	0	1.178
2	3	2	4	13	3	0	3	2	1	0	1.185
2	3	2	4	13	3	0	3	4	5	0	1.864
2	3	2	4	13	3	0	3	2	1	0	1.378
2	3	2	4	13	6	1	3	5	6	1	1.778
2	3	2	4	13	6	0	6	1	2	1	0.868
2	3	2	4	13	3	2	6	3	4	0	1.779
2	3	2	4	13	3	0	3	2	5	0	0.609
2	3	2	4	13	3	0	3	4	6	0	0.795
2	3	2	4	13	3	0	3	1	0	0	0.812
2	3	2	4	13	2	1	3	4	2	0	2.211
2	3	2	4	13	2	0	2	1	0	0	0.465
2	3	2	4	13	2	0	2	4	5	0	0.754
2	3	2	4	13	2	0	2	3	6	0	0.568
2	3	2	4	13	2	0	2	1	0	0	1.61
2	3	2	4	13	2	0	2	5	6	0	1.128
2	3	2	4	13	3	1	2	1	3	0	3.129
2	3	2	4	13	3	0	3	2	0	0	0.66
2	3	2	4	13	3	0	3	4	1	0	0.674
2	3	2	4	13	3	0	3	5	6	0	0.801
2	3	2	4	13	3	0	3	1	2	0	0.763
2	3	2	4	13	3	0	3	4	5	0	0.825
2	3	2	4	13	3	0	3	6	2	0	1.082
2	3	2	4	13	3	0	3	1	4	0	0.731
2	3	2	4	13	3	0	3	2	0	0	0.962
2	3	2	4	13	3	0	3	6	5	0	0.817
2	3	2	4	13	3	0	3	4	2	0	1.393
2	3	2	4	13	3	0	3	1	0	0	1.522
2	3	2	4	13	3	0	3	5	4	0	0.939
2	3	2	4	13	3	0	3	2	6	0	1.364
2	3	2	4	13	4	2	3	4	5	0	1.983
2	3	2	4	13	4	0	4	2	1	0	0.74
2	3	2	4	13	4	0	4	5	3	0	0.604
2	3	2	4	13	4	0	4	0	1	0	0.607
2	3	2	4	13	4	0	4	3	2	0	0.765
2	3	2	4	13	5	1	4	6	5	0	2.452
2	3	2	4	13	5	0	5	2	3	0	1.053
2	3	2	4	13	5	0	5	4	6	0	3.9
2	3	2	4	13	3	1	5	2	3	0	2.434
2	3	2	4	13	3	0	3	0	1	0	0.788
2	3	2	4	13	3	0	3	2	4	0	1.205
2	3	2	4	13	0	1	3	1	0	0	1.399
2	3	2	4	13	0	0	0	4	5	0	0.937
2	3	2	4	13	0	0	0	2	1	0	0.784
2	3	2	4	13	0	0	0	4	5	0	0.833
2	3	2	4	13	1	1	0	2	1	1	1.825
2	3	2	4	13	1	0	1	4	5	0	0.665
2	3	2	4	13	1	0	1	2	0	0	1.297
2	3	2	4	13	1	0	1	5	6	0	1.409
2	3	2	4	13	1	0	1	2	0	0	2.21
2	3	2	4	13	6	1	1	5	6	1	1.624
2	3	2	4	13	6	0	6	2	3	1	0.881
2	3	2	4	13	7	1	6	1	7	1	1.454
2	3	2	4	13	8	2	7	8	9	1	3.938
2	3	2	4	13	8	0	8	11	12	0	1.193
2	3	2	4	13	8	0	8	10	9	0	0.594
2	3	2	4	13	8	0	8	11	7	0	0.785
2	3	2	4	13	8	0	8	12	10	0	2.391
2	3	2	4	13	8	0	8	9	7	0	2.651
2	3	2	4	13	13	1	8	9	7	0	1.386
2	4	2	2	21	20	2	17	20	19	1	6.776
2	4	2	2	21	20	0	20	16	17	1	2.211
2	4	2	2	21	20	0	20	15	18	1	0.999
2	4	2	2	21	20	0	20	16	17	1	1.433
2	4	2	2	21	21	1	20	16	17	0	2.52
2	4	2	3	29	27	2	25	27	24	1	29.457
2	4	2	3	29	22	2	27	22	23	0	5.99
2	4	2	3	29	22	0	22	25	24	0	1.886
2	4	2	3	29	22	0	22	26	23	0	2.387
2	4	2	3	29	27	1	22	25	27	1	2.809
2	4	2	3	29	27	0	27	23	22	1	3.49
2	4	2	3	29	28	1	27	24	28	1	3.337
2	4	2	3	29	30	2	28	30	31	0	9.297
2	4	2	3	29	29	1	30	30	31	0	1.848
2	4	2	4	0	7	2	10	7	8	1	7.736
2	4	2	4	0	7	0	7	10	9	1	2.29
2	4	2	4	0	7	0	7	11	12	1	1.793
2	4	2	4	0	7	0	7	9	8	1	3.171
2	4	2	4	0	6	1	7	12	6	1	1.998
2	4	2	4	0	1	1	6	2	1	1	5.242
2	4	2	4	0	1	0	1	4	5	0	6.026
2	4	2	4	0	1	0	1	3	2	0	0.888
2	4	2	4	0	0	2	1	3	2	0	1.402
2	5	3	2	4	29	2	34	29	32	0	64.018
2	5	3	2	4	29	0	29	31	33	0	4.218
2	5	3	2	4	29	0	29	32	34	0	3.698
2	5	3	2	4	28	1	29	30	28	0	5.723
2	5	3	2	4	28	0	28	32	31	0	1.185
2	5	3	2	4	28	0	28	30	33	0	1.25
2	5	3	2	4	31	1	28	32	31	1	5.305
2	5	3	2	4	31	0	31	30	33	0	1.024
2	5	3	2	4	31	0	31	29	28	0	1.339
2	5	3	2	4	31	0	31	34	33	0	2.408
2	5	3	2	4	28	1	31	29	28	0	5.446
2	5	3	2	4	28	0	28	32	31	0	0.824
2	5	3	2	4	28	0	28	30	33	0	0.843
2	5	3	2	4	31	1	28	29	31	1	1.875
2	5	3	2	4	31	0	31	33	32	0	0.364
2	5	3	2	4	31	0	31	29	28	0	3.322
2	5	3	2	4	33	2	31	33	32	0	2.52
2	5	3	2	4	33	0	33	31	30	0	0.889
2	5	3	2	4	33	0	33	34	32	0	1.178
2	5	3	2	4	30	1	33	29	30	0	3.258
2	5	3	2	4	30	0	30	33	32	0	0.911
[truncated: 29,859 more rows]

## Sheet: D-estimation_HexPrior
isCorQallH1	isCorQallH2	isCorQallH3	isCorQallH4	isCorQallH5	isCorQallH6	isCorQallH7	isCorQallH8	isCorQallH9	isCorQallH10	isCorQallH11	isCorQallH12	isCorQallH13	isCorQallH14	isCorQallH15	isCorQallH16	isCorQallH17	isCorQallH18	isCorQallH19	isCorQallH20	isCorQallH21	isCorQallH22	isCorQallH23	isCorQallH24	isCorQallH25	isCorQallH26	isCorQallH27	isCorQallH28	isCorQallH29	isCorQallH30	isCorQallH31	isCorQallH32	isCorQallH33	isCorQallH34	isCorQallH35	isCorQallH36	isCorQallH37	isCorQallH38	isCorQallH39	isCorQallH40	isCorQallH41	isCorQallH42	isCorQallH43	isCorQallH44	isCorQallH45	isCorQallH46	isCorQallH47	isCorQallH48	isCorQallH49	isCorQallH50
0	0	1	0	1	0	1	1	0	1	1	1	1	0	0	1	1	1	1	1	1	0	1	0	1	1	0	0	0	1	0	1	0	1	1	0	0	1	0	1	0	0	1	1	0	1	1	1	1	0
0	1	1	1	1	1	1	0	1	0	1	1	0	1	0	1	1	1	1	1	1	1	1	1	0	0	0	0	1	1	0	0	0	1	1	0	0	0	0	1	0	1	0	1	1	0	0	0	1	0
0	1	1	1	1	1	1	1	1	1	1	1	0	1	1	0	1	1	1	1	0	0	0	0	0	1	1	0	1	0	0	0	0	0	1	0	0	0	0	0	1	0	1	1	1	0	0	1	1	0
1	1	0	1	0	1	0	0	1	1	1	0	1	0	1	1	0	0	1	0	0	0	1	0	1	1	0	1	0	0	0	1	0	0	0	0	0	0	1	0	1	0	1	1	0	0	0	1	0	0
1	1	1	1	1	1	1	0	0	1	1	0	0	1	1	0	1	1	0	1	1	1	1	1	0	1	1	1	0	0	1	1	0	1	0	1	1	1	1	0	1	1	1	0	1	1	1	1	0	1
1	0	0	1	1	0	0	1	1	0	0	0	1	1	1	1	0	1	0	1	1	0	1	1	1	1	0	0	1	1	0	0	1	1	1	1	0	1	0	1	1	0	1	0	0	0	1	0	0	0
0	0	1	1	0	0	0	1	0	1	1	1	0	1	1	1	1	0	0	1	1	1	1	1	1	0	1	1	0	1	0	0	1	0	0	0	1	1	0	1	1	0	1	0	1	1	1	1	1	1
1	1	1	0	1	0	1	0	0	0	1	1	0	1	0	1	1	1	0	0	1	1	0	1	1	1	1	1	0	0	1	1	1	0	0	1	0	0	0	0	1	0	1	1	0	0	1	0	1	1
1	0	0	0	1	1	0	0	0	0	0	1	1	1	0	0	1	0	0	1	0	1	1	1	0	1	0	1	0	1	1	0	1	1	0	1	1	0	1	0	1	0	0	0	1	0	1	1	1	0
0	1	0	0	1	1	1	1	0	1	1	1	1	1	0	1	1	1	1	1	1	1	1	1	1	1	0	1	1	1	1	1	0	0	1	0	1	1	0	1	0	1	1	1	1	1	1	0	1	1
1	1	1	0	0	1	0	0	0	1	0	1	0	0	1	1	1	1	0	0	1	1	0	0	0	1	1	1	0	1	0	0	0	1	1	1	0	0	0	0	1	0	0	0	0	1	0	1	1	0
0	1	1	1	0	1	0	1	0	0	1	1	1	1	1	1	1	1	0	1	1	1	1	1	0	1	0	1	1	0	1	0	0	1	1	0	0	1	1	1	0	1	1	1	0	1	1	1	0	0
0	0	0	1	1	0	1	1	1	1	0	0	0	0	0	1	0	0	1	1	1	1	1	1	0	0	1	1	0	0	0	1	1	1	1	1	0	1	0	0	1	0	1	0	0	1	0	0	1	0
0	1	0	0	1	1	0	1	1	0	0	0	1	1	1	0	0	1	1	0	1	1	1	0	1	0	1	1	1	1	1	1	1	0	0	0	0	1	0	1	1	1	1	1	1	1	1	0	1	0
1	0	0	1	1	1	0	1	1	0	1	0	0	1	0	1	1	0	0	1	1	0	0	1	0	1	1	0	0	1	0	0	0	1	0	0	1	1	1	0	0	1	1	0	1	0	0	1	0	1
0	1	0	1	1	1	1	0	0	1	1	0	1	1	1	0	0	1	0	0	1	0	0	1	0	1	1	0	0	0	1	0	1	0	1	0	0	1	1	1	0	1	1	0	1	1	1	0	0	1
0	0	0	1	0	0	0	1	1	1	1	1	1	1	1	0	1	1	0	1	0	1	1	0	0	0	0	0	1	1	0	1	0	1	0	0	1	0	1	0	1	1	0	0	0	0	1	1	0	1
0	1	0	1	1	1	1	1	0	1	0	0	0	1	1	0	1	1	1	0	0	0	0	1	0	0	0	1	1	1	0	1	1	0	1	1	1	1	1	0	1	1	0	1	0	1	0	1	0	1
1	1	1	1	1	1	1	0	1	1	1	1	1	1	0	0	1	1	0	1	1	1	1	0	0	1	1	1	1	1	0	0	1	0	0	1	1	0	0	0	1	0	1	1	1	0	1	1	1	1
1	1	1	1	1	0	1	0	0	1	1	1	1	0	1	1	1	0	1	1	0	0	1	0	0	0	0	1	1	0	0	0	1	1	1	0	1	0	0	0	1	1	0	1	1	0	1	1	0	1
1	1	1	1	0	1	1	0	1	1	0	0	1	1	0	1	0	0	1	1	0	1	1	0	1	0	1	1	1	1	1	1	1	1	0	0	1	1	1	0	0	0	1	1	0	0	1	0	1	0
0	0	0	0	1	1	1	0	0	0	0	1	0	1	1	0	0	1	1	0	1	1	0	1	0	1	0	1	1	1	0	0	0	1	1	0	1	1	1	1	1	0	0	1	0	1	0	0	1	1
1	1	1	1	1	0	1	0	0	0	1	0	1	1	0	1	0	1	0	1	0	1	0	1	1	1	0	0	0	1	0	1	1	0	1	1	1	0	1	1	1	0	0	1	1	0	1	0	1	0
1	1	1	1	1	1	0	1	1	0	1	1	0	0	0	1	1	1	0	1	1	0	0	1	0	0	1	1	0	0	0	0	0	1	0	0	1	1	0	0	0	1	1	1	1	0	1	1	0	0
0	0	1	0	1	1	0	1	1	0	1	0	1	1	1	0	0	0	1	1	0	1	0	1	0	0	1	1	0	1	1	1	1	1	1	1	1	1	0	0	1	0	1	1	1	1	0	0	0	1
1	1	0	0	1	1	0	0	1	0	1	0	1	1	0	1	1	1	1	0	0	1	1	0	1	1	0	0	1	0	0	1	1	1	1	0	1	0	0	0	0	1	0	0	0	1	0	1	1	1
1	0	1	0	1	0	0	1	0	0	1	0	0	1	1	0	0	0	1	1	0	1	0	0	0	1	0	1	1	1	1	1	1	1	1	0	0	0	0	1	1	1	0	1	0	1	1	0	0	1
1	0	1	1	0	0	1	1	1	1	1	1	0	1	0	1	0	1	0	0	0	1	0	0	1	1	0	0	0	1	1	1	1	0	0	0	1	0	0	0	1	1	1	0	1	0	0	1	0	1
1	1	0	1	1	0	1	0	0	0	1	1	1	1	1	1	1	0	0	1	0	1	0	1	0	1	0	1	1	0	0	0	1	0	0	1	0	0	1	0	1	0	1	1	1	1	1	0	1	1
1	1	1	0	0	0	0	1	0	0	0	1	0	0	1	0	0	1	1	1	1	1	1	0	1	0	0	1	1	1	1	0	1	0	1	1	1	1	0	0	0	1	0	0	0	0	1	0	1	1
[truncated: 625 more columns]

## Sheet: D-estimation_ComPrior
isCorQallC1	isCorQallC2	isCorQallC3	isCorQallC4	isCorQallC5	isCorQallC6	isCorQallC7	isCorQallC8	isCorQallC9	isCorQallC10	isCorQallC11	isCorQallC12	isCorQallC13	isCorQallC14	isCorQallC15	isCorQallC16	isCorQallC17	isCorQallC18	isCorQallC19	isCorQallC20	isCorQallC21	isCorQallC22	isCorQallC23	isCorQallC24	isCorQallC25	isCorQallC26	isCorQallC27	isCorQallC28	isCorQallC29	isCorQallC30	isCorQallC31	isCorQallC32	isCorQallC33	isCorQallC34	isCorQallC35	isCorQallC36	isCorQallC37	isCorQallC38	isCorQallC39	isCorQallC40	isCorQallC41	isCorQallC42	isCorQallC43	isCorQallC44	isCorQallC45	isCorQallC46	isCorQallC47	isCorQallC48	isCorQallC49	isCorQallC50
1	1	1	1	1	1	0	0	1	1	0	0	1	1	1	1	1	1	1	1	0	1	1	1	1	0	1	0	1	1	1	1	1	1	0	0	0	0	1	1	0	0	1	0	1	1	0	1	1	0
1	0	1	1	0	0	0	0	1	0	1	0	1	1	0	1	1	0	0	0	1	0	1	1	1	1	0	0	1	0	0	1	0	1	0	1	0	1	0	0	0	1	1	1	1	1	1	1	1	0
0	1	1	1	0	0	1	0	1	1	0	1	1	1	0	1	0	1	0	0	1	0	1	0	1	0	0	0	1	1	1	1	0	0	0	1	1	1	1	0	1	1	1	1	0	1	1	0	0	1
1	1	1	1	1	1	1	1	1	1	1	0	0	1	0	0	1	0	1	1	0	1	1	1	1	0	0	1	0	1	1	1	1	1	0	1	0	1	1	1	1	0	1	1	1	1	1	1	1	1
1	1	1	1	1	1	1	0	0	1	1	1	1	1	1	1	0	1	1	1	1	0	0	0	0	0	0	0	0	0	0	0	1	1	1	1	1	0	1	0	0	1	1	1	0	1	1	1	0	1
1	1	1	0	1	1	1	0	0	0	1	0	1	1	0	0	0	1	1	1	0	1	1	0	0	1	1	0	1	1	0	1	0	0	1	0	1	1	0	1	1	1	1	1	0	0	1	0	0	0
1	1	1	1	1	1	0	1	1	1	1	0	1	1	1	1	0	0	1	0	0	1	0	0	1	1	0	1	0	0	1	0	0	1	1	1	1	1	0	1	0	1	1	1	0	0	1	1	1	0
1	0	1	0	1	0	1	1	1	1	0	1	0	1	1	0	1	0	1	1	1	0	0	1	1	0	0	0	1	1	0	0	0	1	0	1	1	1	1	1	1	1	1	0	1	0	0	1	0	1
1	1	0	0	1	1	0	1	1	1	1	0	1	0	0	1	1	1	0	1	1	0	1	0	1	1	1	0	0	0	1	0	0	0	1	1	0	1	1	1	0	1	1	1	0	0	0	1	0	1
1	0	1	1	1	1	0	0	1	0	1	1	1	1	1	1	0	0	0	1	1	0	1	0	1	1	1	1	1	1	0	1	1	1	1	1	1	1	1	1	1	1	0	0	1	0	0	0	1	0
1	1	1	1	1	0	1	0	1	0	0	0	1	0	0	1	1	1	1	0	0	0	1	1	1	1	0	1	0	1	1	0	1	1	0	1	0	1	1	1	1	1	1	0	1	1	0	0	0	0
1	1	1	1	1	0	1	0	0	0	1	0	0	0	1	0	1	1	0	1	1	1	1	0	1	1	1	0	1	0	1	0	1	0	1	1	1	0	1	0	0	0	1	0	0	0	1	1	0	0
1	0	0	1	1	0	1	0	0	0	1	0	1	1	1	0	0	1	0	1	1	0	1	1	1	0	1	0	0	1	0	1	0	0	0	1	1	1	1	1	1	1	1	1	1	1	1	1	1	0
0	0	1	1	0	1	1	1	0	1	0	0	0	0	0	1	0	0	1	1	0	0	0	1	0	1	1	1	1	1	1	0	1	1	1	1	0	0	1	1	1	1	1	1	0	0	1	1	1	1
1	0	0	1	1	1	0	0	1	1	0	1	1	0	1	1	1	0	0	0	0	1	1	1	1	1	1	1	0	1	0	0	0	1	1	1	1	1	0	1	0	0	1	1	1	1	0	1	1	0
1	1	1	0	1	1	0	1	1	1	1	1	1	1	1	1	1	0	1	1	0	1	0	0	1	0	1	1	0	0	1	1	1	0	0	1	1	1	1	0	1	1	0	0	1	1	0	1	1	1
1	1	0	0	1	1	1	1	1	0	0	1	1	1	0	1	1	0	0	1	0	0	0	1	1	1	0	1	1	0	0	0	1	0	1	0	0	0	1	1	0	0	1	0	0	1	0	1	0	1
0	1	1	1	0	1	1	1	0	0	0	0	0	0	1	1	0	1	0	0	1	0	0	0	0	0	0	0	1	1	0	0	0	0	0	1	1	0	0	0	0	1	0	1	0	0	0	1	1	1
0	1	0	1	1	1	0	0	0	0	1	1	0	0	0	0	1	0	1	1	0	1	0	1	1	0	1	0	0	1	1	1	1	1	0	0	0	1	1	0	1	1	1	1	1	0	0	1	1	1
1	0	0	1	1	1	1	0	1	1	0	1	1	1	1	1	1	1	0	0	1	0	0	1	1	1	1	0	0	1	1	1	1	1	0	1	1	0	0	0	1	1	1	0	1	0	1	1	1	0
0	0	1	1	1	1	0	1	1	1	1	0	0	1	1	0	1	1	0	0	0	1	0	1	0	1	0	0	0	1	0	1	0	1	1	1	1	1	1	1	1	1	1	1	1	0	1	1	0	1
1	0	1	0	1	1	0	0	0	1	1	0	1	1	1	0	0	0	0	0	0	0	1	0	1	1	0	0	0	1	1	0	0	1	0	1	1	0	0	0	0	1	0	1	0	0	1	1	1	1
1	0	0	1	1	1	1	1	1	1	0	0	1	1	1	1	0	1	1	0	0	1	0	1	1	1	0	1	0	0	1	0	1	1	1	1	1	0	0	1	1	1	0	1	1	1	0	1	1	1
0	0	0	1	1	1	0	1	0	1	1	1	0	1	1	0	1	0	1	1	1	1	1	0	1	0	0	0	0	1	0	0	1	1	0	0	0	1	1	1	0	1	0	0	1	0	1	0	1	1
1	1	0	0	0	0	0	0	1	1	1	1	0	1	1	1	1	0	0	1	0	1	0	0	0	1	1	0	0	0	1	1	1	0	0	1	1	0	0	1	1	1	0	0	1	1	0	1	1	0
0	0	1	1	1	1	0	1	0	1	0	0	0	1	0	1	1	1	0	1	1	1	0	0	1	1	0	0	1	0	1	0	0	0	1	1	1	0	1	1	0	1	1	1	0	1	1	0	0	1
0	0	1	0	0	0	0	0	0	0	0	1	1	1	0	0	1	0	0	1	0	1	1	1	0	0	1	0	0	0	1	0	0	0	1	1	0	1	1	1	1	1	0	0	1	0	0	0	0	0
0	0	1	0	1	0	1	1	1	1	0	0	1	1	1	0	0	1	0	0	0	1	0	0	1	1	1	0	0	1	0	0	0	0	0	1	0	0	1	0	1	1	1	0	0	1	1	1	0	1
0	1	1	1	1	1	1	1	1	1	1	1	1	1	1	1	0	0	1	0	1	0	0	0	0	1	0	1	1	1	0	0	1	1	0	1	1	0	1	1	0	0	1	1	1	1	0	1	0	1
1	0	0	1	1	1	1	1	0	1	1	0	0	0	1	0	1	1	0	1	1	1	1	1	0	0	1	1	1	0	1	1	0	0	0	1	0	0	0	1	0	0	1	0	0	1	1	0	1	1
[truncated: 625 more columns]

## Sheet: pairwise-isMiddle-HexHex
isCorMhhAll1	isCorMhhAll2	isCorMhhAll3	isCorMhhAll4	isCorMhhAll5	isCorMhhAll6	isCorMhhAll7	isCorMhhAll8	isCorMhhAll9	isCorMhhAll10	isCorMhhAll11	isCorMhhAll12	isCorMhhAll13	isCorMhhAll14	isCorMhhAll15	isCorMhhAll16	isCorMhhAll17	isCorMhhAll18	isCorMhhAll19	isCorMhhAll20	isCorMhhAll21	isCorMhhAll22	isCorMhhAll23	isCorMhhAll24	isCorMhhAll25	isCorMhhAll26	isCorMhhAll27	isCorMhhAll28	isCorMhhAll29	isCorMhhAll30	isCorMhhAll31	isCorMhhAll32	isCorMhhAll33	isCorMhhAll34	isCorMhhAll35	isCorMhhAll36	isCorMhhAll37	isCorMhhAll38	isCorMhhAll39	isCorMhhAll40	isCorMhhAll41	isCorMhhAll42	isCorMhhAll43	isCorMhhAll44	isCorMhhAll45	isCorMhhAll46	isCorMhhAll47	isCorMhhAll48	isCorMhhAll49	isCorMhhAll50
0	0	0	0	1	1	0	0	0	1	1	0	1	1	1	1	0	1	1	1	1	1	1	0	1	1	1	0	1	1	1	1	1	1	1	1	1	0	1	1	1	1	1	1	1	0	0	1	1	1
0	0	1	1	1	1	1	1	1	1	1	1	1	1	0	1	0	0	0	1	0	0	1	0	0	1	1	0	1	1	0	1	0	1	0	0	1	1	1	1	1	0	1	0	1	1	1	1	1	1
1	1	0	0	1	0	0	0	0	0	0	1	1	0	1	1	0	0	1	0	1	1	0	0	1	0	1	0	0	0	0	1	1	1	0	0	0	0	0	1	1	1	1	1	1	1	0	0	0	0
1	0	0	0	1	1	0	0	0	1	0	1	1	0	0	0	1	0	0	0	1	1	1	0	1	0	1	1	0	1	1	0	1	1	1	1	0	1	1	1	1	0	0	0	1	1	1	0	1	1
0	1	0	1	0	1	1	0	1	0	1	1	0	1	0	1	1	1	1	1	1	1	0	0	1	1	1	1	1	1	1	1	1	1	1	1	1	1	1	1	1	1	1	1	1	1	1	1	1	1
0	1	1	0	1	0	1	0	1	1	1	1	1	1	1	0	1	1	1	1	1	1	1	1	1	1	1	1	1	1	1	1	1	1	1	1	1	1	1	1	1	1	1	1	1	1	1	1	1	1
1	1	1	1	1	1	1	1	1	1	1	0	1	1	0	1	1	1	1	1	0	1	1	0	1	0	1	1	1	1	1	1	0	1	1	0	1	1	1	1	1	1	1	0	0	1	1	1	0	1
1	0	1	1	1	1	1	0	0	1	1	1	0	0	1	1	1	1	1	0	1	1	1	1	1	1	0	0	0	1	1	1	1	0	1	1	0	1	1	0	0	1	1	0	1	1	1	1	1	1
1	1	1	1	0	0	0	1	1	0	1	1	0	1	1	1	1	1	0	1	1	1	1	0	1	1	1	1	1	1	1	1	1	1	1	1	1	0	1	1	1	0	1	0	1	1	1	1	1	1
1	1	0	1	1	0	0	1	1	1	1	1	1	1	1	1	1	1	1	1	1	1	1	1	1	1	1	1	1	1	0	1	1	1	0	1	0	1	1	0	1	1	1	1	1	1	1	1	1	0
0	0	1	1	1	1	1	1	1	0	1	1	1	1	0	0	0	1	0	0	1	0	1	1	1	0	0	1	1	1	1	1	0	0	1	0	1	1	1	1	1	1	0	1	1	1	1	1	1	1
0	1	0	1	1	1	0	0	0	1	1	1	1	0	1	0	1	1	1	1	0	1	0	1	1	1	0	1	1	1	1	1	1	1	1	1	1	1	1	0	1	1	1	1	0	1	1	0	1	1
0	0	0	0	1	0	1	0	1	0	1	1	1	1	0	1	0	1	1	0	1	0	1	1	1	0	1	1	1	1	1	1	1	1	1	0	1	1	1	1	1	1	0	1	1	1	1	1	1	1
0	0	1	1	1	0	1	1	1	0	1	1	1	0	1	1	1	1	1	0	1	0	1	1	1	1	1	0	1	0	1	1	1	1	1	1	1	1	1	1	1	1	1	1	1	1	1	1	1	1
1	1	1	0	1	1	1	1	1	0	1	0	1	0	1	1	1	0	0	1	1	1	1	1	1	1	1	1	1	1	1	1	1	0	1	1	1	0	1	1	0	1	0	1	1	1	1	0	1	1
1	0	1	1	1	1	0	1	1	1	0	1	1	1	1	0	1	1	1	1	0	1	1	1	0	1	1	0	1	1	1	1	1	1	1	1	1	0	0	0	1	1	0	1	0	0	0	1	0	1
1	1	1	1	1	1	1	0	1	0	1	1	1	1	1	0	0	1	1	0	1	1	1	1	1	0	1	0	0	1	1	1	1	0	1	0	1	1	1	0	0	0	1	0	1	1	0	1	1	1
1	1	1	1	0	1	1	0	1	1	0	0	1	0	1	0	1	1	1	1	1	1	1	1	1	1	0	1	1	0	1	1	1	1	1	1	1	1	1	1	1	1	0	1	1	1	1	1	1	1
1	1	1	0	1	0	1	1	1	1	1	1	1	1	1	0	1	0	1	1	1	0	1	0	1	1	1	1	1	1	0	1	1	1	0	1	0	1	1	1	1	1	1	1	1	1	1	1	1	1
1	1	0	0	1	1	1	1	1	1	1	1	1	1	0	1	1	0	0	0	1	0	1	1	0	1	1	1	0	0	1	0	1	1	1	1	1	1	1	1	1	1	0	1	0	1	1	0	1	1
1	1	1	1	0	1	0	0	1	1	1	0	1	0	0	1	1	1	0	0	1	1	1	1	0	1	0	1	1	0	1	0	1	1	1	0	0	1	1	1	1	1	1	1	1	1	1	1	1	1
1	0	1	1	1	1	0	1	1	0	1	0	0	1	0	1	1	1	1	1	1	0	1	0	1	0	1	1	1	1	0	0	1	1	0	1	1	0	0	1	1	0	0	1	1	1	1	1	1	1
1	1	1	1	0	1	1	0	1	1	0	1	1	0	1	1	1	1	1	1	1	1	1	0	0	1	1	1	1	1	1	1	1	1	0	1	0	1	1	1	1	1	1	1	1	1	1	1	1	1
0	1	0	1	1	1	0	1	1	1	0	0	0	1	0	1	1	1	1	1	1	1	0	1	1	0	1	0	0	1	1	1	1	0	1	1	1	1	0	1	1	1	1	1	1	0	1	1	1	1
1	0	0	1	1	1	0	1	1	0	0	1	0	1	1	0	0	1	1	1	0	0	1	0	1	1	1	1	1	1	1	1	1	1	1	1	0	1	1	1	0	1	1	1	1	1	1	0	0	1
1	1	1	1	0	1	1	1	0	0	1	1	1	1	1	0	1	0	1	0	1	0	1	0	1	1	1	1	0	1	1	1	1	1	1	0	0	1	1	1	0	1	1	1	0	1	1	1	1	1
1	1	1	1	1	1	0	1	0	1	1	1	1	1	1	1	1	1	1	1	1	1	1	1	1	1	1	0	1	1	1	1	1	1	1	1	1	0	0	1	0	1	1	0	1	1	1	1	1	1
1	1	1	1	0	0	1	0	1	1	1	1	1	1	1	1	0	1	0	1	1	1	1	1	1	1	1	1	1	1	1	1	1	1	1	1	1	1	1	1	1	1	1	1	1	1	1	1	1	1
1	1	1	0	1	0	0	1	1	1	1	0	1	1	1	1	1	1	0	1	1	1	1	0	1	1	1	0	0	0	1	0	1	1	1	1	1	0	1	1	1	0	1	1	1	1	1	1	1	1
1	1	0	1	1	1	1	0	0	0	0	0	1	1	0	1	0	1	1	1	0	1	1	1	1	1	1	1	0	1	1	0	1	1	1	1	1	1	1	0	0	1	0	1	0	1	0	1	0	0
[truncated: 190 more columns]

## Sheet: pairwise-Pile-HexHex
isCorPhhAll1	isCorPhhAll2	isCorPhhAll3	isCorPhhAll4	isCorPhhAll5	isCorPhhAll6	isCorPhhAll7	isCorPhhAll8	isCorPhhAll9	isCorPhhAll10	isCorPhhAll11	isCorPhhAll12	isCorPhhAll13	isCorPhhAll14	isCorPhhAll15	isCorPhhAll16	isCorPhhAll17	isCorPhhAll18	isCorPhhAll19	isCorPhhAll20	isCorPhhAll21	isCorPhhAll22	isCorPhhAll23	isCorPhhAll24	isCorPhhAll25	isCorPhhAll26	isCorPhhAll27	isCorPhhAll28	isCorPhhAll29	isCorPhhAll30	isCorPhhAll31	isCorPhhAll32	isCorPhhAll33	isCorPhhAll34	isCorPhhAll35	isCorPhhAll36	isCorPhhAll37	isCorPhhAll38	isCorPhhAll39	isCorPhhAll40	isCorPhhAll41	isCorPhhAll42	isCorPhhAll43	isCorPhhAll44	isCorPhhAll45	isCorPhhAll46	isCorPhhAll47	isCorPhhAll48	isCorPhhAll49	isCorPhhAll50
1	1	1	1	1	1	1	1	0	1	0	1	1	0	1	0	1	1	1	0	1	0	1	1	0	1	1	1	1	1	1	1	0	1	1	1	0	0	1	0	1	1	1	1	1	1	0	0	1	1
1	0	0	0	1	0	0	1	1	1	0	1	0	1	0	0	1	0	1	0	1	0	1	1	1	0	0	1	1	0	1	1	1	1	1	0	0	1	1	1	1	0	1	1	0	1	0	1	1	0
1	1	0	1	0	0	1	1	1	1	0	1	0	0	1	1	1	0	0	0	0	1	0	0	0	0	1	1	1	1	1	0	1	1	1	1	1	0	0	1	1	0	0	0	0	0	1	1	1	0
1	1	1	0	0	0	0	1	0	1	0	0	0	0	0	1	0	0	0	0	1	1	0	1	0	0	1	0	1	0	1	1	0	0	0	1	1	1	1	1	1	1	1	1	0	0	0	1	1	0
1	1	1	1	1	0	1	1	0	1	1	1	1	1	1	1	1	1	1	1	1	1	1	0	0	0	1	0	1	1	1	1	1	1	1	1	1	0	1	1	1	1	1	1	1	1	1	1	1	1
0	1	0	0	1	1	1	1	1	1	1	0	1	0	1	1	1	1	1	1	1	1	1	1	1	1	1	1	0	1	0	1	1	1	0	1	0	0	1	1	0	1	1	0	1	1	1	0	0	1
1	0	1	0	0	1	0	0	0	1	1	1	1	0	0	1	0	0	1	1	0	1	0	1	0	1	1	1	0	0	1	1	1	1	1	0	0	0	1	0	1	1	0	1	0	0	1	0	0	0
0	0	0	1	1	1	0	0	1	0	1	0	0	1	0	1	1	0	1	0	1	0	1	0	1	0	1	0	1	0	0	0	0	1	1	1	1	1	1	1	1	1	1	1	0	0	1	1	1	1
1	1	1	1	1	0	0	1	1	1	0	1	0	0	1	0	0	1	1	0	0	1	1	1	1	0	1	1	1	1	1	0	0	1	1	1	1	1	1	1	1	1	1	1	1	1	1	0	1	1
0	1	1	1	0	1	1	1	0	1	1	1	1	0	1	1	1	1	1	1	1	1	1	1	1	0	1	0	1	1	1	1	1	0	1	0	1	1	1	1	1	1	1	1	1	0	1	1	1	0
0	0	1	0	1	1	1	1	0	1	1	1	1	1	1	1	0	0	1	1	0	0	1	1	1	0	1	1	1	0	0	1	0	1	1	1	1	1	1	1	1	0	1	0	1	1	0	1	0	1
0	1	0	1	0	1	1	1	0	1	1	0	1	1	1	1	1	1	1	1	1	1	1	1	1	1	1	1	1	0	1	1	1	0	1	1	1	1	1	0	1	1	1	1	1	1	1	0	1	1
0	0	1	1	0	1	1	1	1	1	1	0	1	0	1	0	1	1	0	1	1	1	1	1	0	0	1	1	1	0	0	0	1	1	1	0	1	1	1	1	1	0	1	1	1	1	0	0	0	1
0	1	0	1	1	1	0	1	1	1	1	0	1	1	0	1	0	1	1	1	0	1	0	1	1	1	1	0	1	1	0	0	1	0	0	1	0	0	1	1	1	1	0	1	0	1	1	1	1	1
0	1	0	0	1	0	1	1	1	1	0	1	0	1	1	1	1	1	1	1	1	0	1	1	0	0	0	0	1	1	1	1	1	1	1	1	0	0	0	1	1	1	1	1	1	1	1	0	1	1
0	0	0	1	0	0	1	1	0	1	0	1	0	1	1	0	1	1	1	1	0	0	1	0	1	0	1	1	0	1	1	0	1	1	1	1	1	0	1	1	1	1	1	1	1	0	0	1	1	1
0	0	1	1	1	1	1	1	0	1	0	0	0	0	1	1	1	1	1	0	1	1	1	0	1	1	1	0	0	1	1	1	1	1	0	0	0	1	1	0	0	1	0	1	0	0	1	1	0	1
0	1	1	1	1	1	0	1	0	1	1	1	1	1	1	1	1	1	1	1	1	1	0	1	0	1	1	1	1	1	0	1	1	1	1	1	1	1	1	1	1	1	1	1	0	1	1	1	1	0
1	1	1	0	1	0	0	1	1	1	1	0	1	1	1	1	1	0	1	1	1	1	1	0	1	1	1	1	1	1	0	0	1	1	1	1	1	1	1	1	1	0	1	1	1	0	0	1	1	0
1	1	0	0	1	0	1	1	1	1	0	0	1	0	0	1	1	1	1	0	1	1	0	0	0	1	1	1	1	0	1	1	1	0	0	1	1	1	1	0	1	1	1	0	1	0	1	1	1	1
0	0	1	1	0	1	1	1	1	1	1	1	0	1	0	1	1	0	0	1	1	1	0	0	0	1	1	1	1	0	1	1	1	0	1	1	1	0	1	1	1	1	0	0	1	1	1	1	0	1
0	0	1	1	1	0	1	1	1	0	1	1	1	1	0	0	1	1	0	1	1	1	1	1	1	1	1	1	1	1	1	1	0	1	1	1	0	0	1	1	1	0	1	1	1	0	1	1	0	0
1	1	1	0	1	1	0	0	0	1	1	0	1	1	1	1	0	1	1	1	1	1	0	1	0	1	1	1	1	1	1	1	1	0	0	1	0	1	1	1	1	0	0	1	1	1	1	1	1	1
1	1	0	0	0	0	1	1	1	1	0	0	1	1	1	1	0	1	1	0	1	1	1	1	1	0	1	1	0	1	1	1	1	1	1	1	1	1	0	1	1	1	1	1	1	1	1	1	1	0
0	1	0	0	0	1	1	0	1	0	0	1	1	0	0	0	0	1	1	0	1	1	0	0	0	0	1	0	0	1	1	1	1	0	1	1	1	1	1	0	1	1	1	1	1	1	0	1	1	0
0	1	0	1	1	1	0	0	1	1	0	1	0	1	0	0	1	0	1	1	1	0	0	0	1	1	1	1	1	0	1	0	1	1	0	1	1	1	1	1	1	0	1	1	0	1	1	1	1	1
1	1	1	0	0	1	0	1	1	1	1	1	1	1	1	0	1	1	1	1	1	1	1	1	0	1	1	1	0	1	1	1	1	1	1	1	1	1	1	0	1	1	1	0	1	1	1	0	1	1
1	1	1	0	0	1	1	1	0	1	1	1	0	0	0	0	1	0	1	1	1	1	1	0	1	1	0	1	1	1	0	1	0	1	1	0	0	0	1	1	1	1	1	1	1	1	1	1	1	1
1	1	1	1	1	0	1	1	0	1	1	1	1	1	1	0	0	0	0	1	0	1	0	1	1	1	1	0	0	1	0	0	1	0	1	1	1	0	1	1	0	1	1	0	0	1	0	0	1	1
1	1	1	1	1	0	1	1	1	0	0	1	0	0	1	1	0	0	1	0	1	0	1	1	0	1	1	1	0	1	0	0	0	1	1	1	0	1	1	1	0	1	0	1	1	1	1	0	0	0
[truncated: 190 more columns]

## Sheet: pairwise-isMiddle-ComCom
isCorMccAll1	isCorMccAll2	isCorMccAll3	isCorMccAll4	isCorMccAll5	isCorMccAll6	isCorMccAll7	isCorMccAll8	isCorMccAll9	isCorMccAll10	isCorMccAll11	isCorMccAll12	isCorMccAll13	isCorMccAll14	isCorMccAll15	isCorMccAll16	isCorMccAll17	isCorMccAll18	isCorMccAll19	isCorMccAll20	isCorMccAll21	isCorMccAll22	isCorMccAll23	isCorMccAll24	isCorMccAll25	isCorMccAll26	isCorMccAll27	isCorMccAll28	isCorMccAll29	isCorMccAll30	isCorMccAll31	isCorMccAll32	isCorMccAll33	isCorMccAll34	isCorMccAll35	isCorMccAll36	isCorMccAll37	isCorMccAll38	isCorMccAll39	isCorMccAll40	isCorMccAll41	isCorMccAll42	isCorMccAll43	isCorMccAll44	isCorMccAll45	isCorMccAll46	isCorMccAll47	isCorMccAll48	isCorMccAll49	isCorMccAll50
1	1	1	1	0	1	1	1	1	1	1	1	1	1	1	1	1	1	0	1	1	1	1	1	1	1	1	1	1	1	1	1	1	1	1	1	1	1	1	1	1	1	1	1	1	0	1	1	1	1
1	1	1	0	0	1	1	1	1	1	1	1	1	1	1	1	1	1	1	1	1	1	1	1	1	1	1	1	1	1	1	1	1	1	1	1	1	1	1	1	0	1	1	1	1	1	1	1	1	1
1	0	1	1	1	1	1	0	1	1	1	1	1	0	0	1	1	1	1	1	1	0	1	1	1	1	1	1	1	1	1	1	1	1	1	1	1	1	1	1	1	1	1	1	1	1	1	1	1	1
1	1	1	1	1	1	1	1	1	1	1	1	0	1	1	1	1	1	1	1	1	1	1	1	1	1	1	1	1	1	1	1	1	1	1	1	1	1	1	1	1	1	1	1	1	1	1	1	1	1
1	1	1	0	1	1	1	0	1	1	1	1	1	0	1	1	1	1	1	1	1	1	1	1	1	1	1	1	1	1	1	1	1	1	1	1	1	1	1	1	1	1	1	1	1	1	1	1	1	1
0	1	1	1	1	1	1	1	1	1	1	0	1	0	1	0	0	1	1	1	1	1	1	1	1	0	1	0	1	1	1	1	1	1	1	1	1	1	1	1	1	1	1	1	1	1	1	1	1	1
1	1	1	1	1	1	1	1	1	0	1	1	1	1	1	0	1	1	1	1	1	0	1	1	0	1	1	1	1	1	1	1	1	1	1	1	1	1	1	1	1	1	1	1	1	1	1	1	1	1
1	1	1	1	0	1	1	1	0	1	1	1	1	1	0	1	1	0	1	0	1	1	1	1	1	1	1	0	1	0	1	1	1	1	1	1	1	1	1	1	1	1	1	1	1	1	1	0	0	1
1	1	1	1	1	1	1	1	1	1	1	1	0	0	1	1	1	1	1	1	1	1	1	1	1	1	1	1	1	1	1	1	1	1	1	1	1	1	1	1	1	1	0	1	1	1	1	1	1	1
1	1	1	1	1	1	1	0	0	1	0	1	1	1	1	1	1	1	1	1	1	1	1	1	1	1	1	1	1	1	1	1	1	0	0	1	1	1	1	1	1	1	1	1	1	1	1	0	1	1
1	0	1	1	1	0	1	1	1	1	1	1	1	1	1	1	0	1	1	1	1	1	1	0	1	1	1	1	1	1	1	1	1	1	1	1	1	1	1	1	1	1	0	1	1	1	1	1	1	1
0	1	1	1	1	1	0	0	1	1	1	1	1	1	1	1	1	1	1	1	1	1	1	1	1	1	1	1	1	1	1	1	1	1	0	1	1	1	0	1	1	1	0	1	1	1	1	1	1	0
1	1	1	0	1	1	0	1	1	1	1	1	1	0	1	0	1	1	1	0	1	1	1	1	0	1	1	1	0	0	1	1	1	1	1	1	1	1	1	1	1	1	1	1	1	1	1	1	1	1
1	1	0	1	1	1	1	0	1	0	0	1	1	1	1	1	1	1	1	1	1	1	1	1	1	1	1	1	1	0	1	1	1	1	1	1	1	1	1	1	1	1	1	1	1	1	1	1	1	1
1	1	1	1	1	0	1	0	1	1	1	1	1	1	1	0	1	1	1	1	1	1	1	1	1	1	1	1	1	1	1	0	1	1	1	1	1	1	1	1	1	1	1	1	1	1	1	1	1	1
0	1	1	1	1	1	1	1	0	1	1	1	1	1	1	1	1	1	1	1	0	1	1	1	1	1	1	1	1	1	1	1	1	1	1	1	1	1	1	1	1	1	1	1	1	1	1	1	1	1
1	1	1	1	1	1	1	1	1	1	1	0	1	1	0	1	1	1	1	1	1	1	1	1	1	1	1	1	1	1	1	1	1	1	1	1	1	1	1	1	1	0	1	1	1	1	1	0	1	1
1	1	1	0	1	1	1	0	1	0	1	1	0	1	1	0	1	1	1	1	1	1	1	1	1	1	1	1	0	1	1	1	0	1	0	1	0	1	1	1	1	1	1	1	1	1	1	1	1	1
1	1	1	1	1	1	1	1	0	1	1	1	1	1	0	1	1	1	1	1	1	1	1	1	1	1	1	1	1	1	1	1	1	1	1	1	1	1	0	1	1	1	1	1	1	1	1	1	1	1
1	0	1	1	1	1	1	1	1	1	1	1	0	1	1	1	1	1	1	1	1	1	1	1	1	1	1	1	1	1	1	1	1	1	1	1	1	1	1	1	1	1	1	1	1	1	1	1	1	1
[truncated: 206 more columns]

[truncated: 5 more sheets: pairwise-Pile-ComCom, pairwise-isMiddle-HexCom, pairwise-Pile-HexCom, pairwise-isMiddle-ComHex, pairwise-Pile-ComHex]
