# Supplementary material for: Transferring structural knowledge across cognitive maps in humans and models
Source: Nat Commun. 2020 Sep 22;11:4783. doi: 10.1038/s41467-020-18254-6 (PMC7508979; doi:10.1038/s41467-020-18254-6)
Supplement: Supplementary file 4 — Source Data [file 41467_2020_18254_MOESM4_ESM.zip › 233376_2_data_set_4825184_qqwqqz/DataAndCode/logsumexpMine3.m]

function s = logsumexpMine3(x, dim)

% Returns log(sum(exp(x),dim)) while avoiding numerical underflow.

% Default is dim = 1 (columns).

% Written by Mo Chen (mochen@ie.cuhk.edu.hk). March 2009. Changed by
% Shirley Mark 

if nargin == 1,
    
    % Determine which dimension sum will use
    
    dim = find(size(x)~=1,1);
    
    if isempty(dim), dim = 1; end
    
end


% subtract the largest in each column

y = max(x,[],dim);

if sum(y==0)>0
    len = length(y);
    if len>1
        for j=1:len
            if y(j)==0
                switch dim
                    case 1
                        x1 = nonzeros(x(:,j));
                        if sum(isinf(x1))==length(x1)
                            y(j) = 0;
                        else
                            y(j) = max(x1);
                        end
                    case 2
                        x1 = nonzeros(x(j,:));
                        if sum(isinf(x1))==length(x1)
                            y(j) = 0;
                        else
                            y(j) = max(x1);
                        end
                end
            end
        end
    else
        x1 = nonzeros(x);
        x1 = x1(~isinf(x1)); % add by Shirley on the 22.7.19
        if isempty(x1)
            y=0;
        else
            y = max(x1);
        end
    end
end
xold = x;
x = bsxfun(@minus,x,y);

s = y + log(sum(exp(x),dim));

i = find(~isfinite(y));

if ~isempty(i)
    
    s(i) = y(i);
    
end
in = find(~isfinite(s).*(s>0));
if ~isempty(in)
    switch dim
        case 1
            s(in) = log(sum(exp(xold(:,in))));
        case 2
            s(in) = log(sum(exp(xold(in,:)),2));
    end
end
