# Supplementary material for: Transferring structural knowledge across cognitive maps in humans and models
Source: Nat Commun. 2020 Sep 22;11:4783. doi: 10.1038/s41467-020-18254-6 (PMC7508979; doi:10.1038/s41467-020-18254-6)
Supplement: Supplementary file 4 — Source Data [file 41467_2020_18254_MOESM4_ESM.zip › 233376_2_data_set_4825184_qqwqqz/DataAndCode/pair_hmmdecodeShirley .m]

function [lgamij,lpSeq, fs, s] = pair_hmmdecodeShirley(seq,tr,e)%,varargin)
%[pStates,lpSeq, fs, pnotN, s] = pair_hmmdecodeShirley(seq,tr,e,st,spP,varargin)

% Shirley added:
% st = starting states, 
% spP = probabilities of starting states

%HMMDECODE calculates the posterior state probabilities of a sequence of independent pairs of observations.
%   PSTATES = HMMDECODE(SEQ,TRANSITIONS,EMISSIONS) calculates the
%   posterior state probabilities, PSTATES(i,j), of sequence of pairs SEQ from a Hidden
%   Markov Model specified by transition probability matrix,  TRANSITIONS,
%   and EMISSION probability matrix, EMISSIONS. TRANSITIONS(I,J) is the
%   probability of transition from state I to state J. EMISSIONS(K,SYM) is 
%   the probability that symbol SYM is emitted from state K. The
%   posterior probability of sequence SEQ is the probability P(state 1 at
%   step i = k | SEQ).  PSTATES is an array with the same length as SEQ and
%   one row for each state in the model. The (i,j) element of PSTATES gives
%   the probability that the model was in state i at the jth step of SEQ (one state of a pair).
%
%   [PSTATES, LOGPSEQ] = HMMDECODE(SEQ,TR,E) returns, LOGPSEQ, the log of
%   the probability of sequence SEQ given transition matrix, TR and
%   emission matrix, E.  
%
%   [PSTATES, LOGPSEQ, FORWARD, BACKWARD, S] = HMMDECODE(SEQ,TR,E) returns
%   the forward and backward probabilities of the sequence scaled by S. 
%   The actual forward probabilities can be recovered by using:
%        f = FORWARD.*repmat(cumprod(s),size(FORWARD,1),1);
%   The actual backward probabilities can be recovered by using:
%       bscale = cumprod(S, 'reverse');
%       b = BACKWARD.*repmat([bscale(2:end), 1],size(BACKWARD,1),1);
%
%   HMMDECODE(...,'SYMBOLS',SYMBOLS) allows you to specify the symbols
%   that are emitted. SYMBOLS can be a numeric array or a cell array of the
%   names of the symbols.  The default symbols are integers 1 through M,
%   where N is the number of possible emissions.
%
%   This function always starts the model in state 1 and then makes a
%   transition to the first step using the probabilities in the first row
%   of the transition matrix. So in the example given below, the first
%   element of the output states will be 1 with probability 0.95 and 2 with
%   probability .05.
%
%   Examples:
%
% 		tr = [0.95,0.05;
%             0.10,0.90];
%           
% 		e = [1/6,  1/6,  1/6,  1/6,  1/6,  1/6;
%            1/10, 1/10, 1/10, 1/10, 1/10, 1/2;];
%
%       [seq, states] = hmmgenerate(100,tr,e);
%       pStates = hmmdecode(seq,tr,e);
%
%       [seq, states] = hmmgenerate(100,tr,e,'Symbols',...
%                 {'one','two','three','four','five','six'});
%       pStates = hmmdecode(seq,tr,e,'Symbols',...
%                 {'one','two','three','four','five','six'});
%
%   See also HMMGENERATE, HMMESTIMATE, HMMVITERBI, HMMTRAIN.

%   Reference: Biological Sequence Analysis, Durbin, Eddy, Krogh, and
%   Mitchison, Cambridge University Press, 1998.  

%   Copyright 1993-2014 The MathWorks, Inc.


% tr must be square

numStates = size(tr,1);
checkTr = size(tr,2);
if checkTr ~= numStates
    error(message('stats:hmmdecode:BadTransitions'));
end

% number of rows of e must be same as number of states

checkE  = size(e,1);
if checkE ~= numStates
    error(message('stats:hmmdecode:InputSizeMismatch'));
end

numSymbols = size(e,2);

if ~isnumeric(seq)
    error(message('stats:hmmdecode:MissingSymbolArg'));
end
numEmissions = size(e,2);
if any(seq(:)<1) || any(seq(:)~=round(seq(:))) || any(seq(:)>numEmissions)
     error(message('stats:hmmdecode:BadSequence', numEmissions));
end


% add extra symbols to start to make algorithm cleaner at f0 and b0 - > I
% don't need it here (shirley)
%seq = [numSymbols+1, seq ];
L = length(seq);

% This is what we'd like to do but it is numerically unstable
% warnState = warning('off');
% logTR = log(tr);
% logE = log(e);
% warning(warnState);
% f = zeros(numStates,L);
% f(1,1) = 1;
% % for count = 2:L
%     for state = 1:numStates
%         f(state,count) = logE(state,seq(count)) + log(sum( exp(f(:,count-1) + logTR(:,state))));
%     end
% end
% f = exp(f);

% sizeTr = length(tr(1,:));
% % p(q1):
% p1 = 1/sizeTr; % p1 added on the 03/11/2019

% so we introduce a scaling factor
fs = zeros(numStates,numStates,L);
% fs(st,st,1) = spP;  % assume that we start in states st with
% probabilities spP. -> i dont think it is needed (Shirley)
s = zeros(1,L);
s(1) = 1;
for count = 1:L% number of pairs
    for state1 = 1:numStates
        for state2 = 1:numStates
            fs(state1,state2,count) = e(state1,seq(count,1)) .* e(state2,seq(count,2)) .* tr(state1,state2);
        end
    end
    % scale factor normalizes sum(fs,count) to be 1. 
    s(count) = sum(sum(fs(:,:,count)));
    fs(:,:,count) =  fs(:,:,count)./s(count);
end

%  The  actual backward and  probabilities can be recovered by using
%  scales = cumprod(s, 'reverse'); 
%  b = bs.*repmat([scales(2:end), 1],size(bs,1),1);

lmS   = sum(log(s));
% need to write: lpSeq = lms + L*log(p1) - but that become unstable
lpSeq = lmS;

% ls = zeros(1,1,L);
% ls(1,1,:) = log(s);
% mls   = repmat(ls,[numStates,numStates,1]);
lgamij   = log(fs);% -2*mls;
%lpStates = logsumexpMine3(lgamij);

%pStates = exp(lgamij);
