# Supplementary material for: Transferring structural knowledge across cognitive maps in humans and models
Source: Nat Commun. 2020 Sep 22;11:4783. doi: 10.1038/s41467-020-18254-6 (PMC7508979; doi:10.1038/s41467-020-18254-6)
Supplement: Supplementary file 4 — Source Data [file 41467_2020_18254_MOESM4_ESM.zip › 233376_2_data_set_4825184_qqwqqz/DataAndCode/pairChoicesSRregSR .m]

function pairChoicesSRregSR(nrun,St,flagPair,NameF,wichC)
% Learing Successor Representation (SR) online usng various methods. 
% Answering the distance estimations quesion using the SR
% nrun - run number, St - structural form =, flagPair - learning from pair
% (1 for pair, 0 for random walk), NameF - name of file, wichC - simulations run on PC/cluster

global d3 nall nallB  Ah Ac nR tr gam  betaS als al0  alr minStep remStep alph minSR;
rand('state',sum(100*clock));

d3 = 7;

nR = 120;% pictures per block
ntr = 8; % number of blocks

if wichC==0% which computer
    DirS = ['/data/smark/matlab/',NameF,num2str(flagPair),'nR',num2str(nR),'flP',num2str(nrun)];
else
    DirS = [NameF,num2str(flagPair),'nR',num2str(nR),'flP',num2str(nrun)];
    
end
mkdir(DirS);

%% connecting node model parameters:
alph = 3;

gam=0.8;% the SR discount factor
alr = 0.25;%
al0 = 1.25;%
betaS = 1;%
als = 0;%

remStep = 10;%40;%20;%
minStep = nR-5*remStep;%2*remStep;%120;%
minSR = 0.000001;

nall = 36;%6 number of nodes on the graph

sH = sqrt(nall);%dimension of hexagonal graph
Ah = periodHexGridCorrect2(sH); % real transition matrix
DhFul = calDistM(Ah); % real distance matrix

% real SR:
sAh = sum(Ah)';
sAhB = repmat(sAh,1,nall);%repmat(sAh,nall,1);
rPr = Ah./sAhB;
SR = inv(eye(nall)-gam*rPr);
vin = 1:nall;

if strcmp(St,'Ah')
    ArI = Ah;
    % missing links:                        %%%SHOULD BE CHANGED!!!
    ArI(2,3)=0; ArI(3,2)=0;
    ArI(9,10)=0; ArI(10,9)=0;
    ArI(9,14)=0; ArI(14,9)=0;
    ArI(15,14)=0; ArI(14,15)=0;
    ArI(15,20)=0; ArI(20,15)=0;
    ArI(21,20)=0; ArI(20,21)=0;
    ArI(27,28)=0; ArI(28,27)=0;
    ArI(27,32)=0; ArI(32,27)=0;
    ArI(33,32)=0; ArI(32,33)=0;
    ArI(33,2)=0; ArI(2,33)=0;
    Qmet = makQmetCorect();
    nPair = length(Qmet(1,:));
    Dr = DhFul;
else
    ArI = Ac;%Ah;%
    Dr = 10*ones(size(DhFul));
    Dr(1:nallB,1:nallB) = Dc;
end
Ar = ArI;

d2reg = 7;% number of eigenvectors to use in the filtered SR


Ah = Ah/6;

nall0 = nall;

seenP = zeros(1,nall);

% arrays for answers
pCorSR = zeros(ntr,1);
pCorSRlA = zeros(ntr,1);
pCorDA = zeros(ntr,1);
pCorSRr = zeros(ntr,1);
pCorSRreg = zeros(ntr,1);

inP1 = zeros(2,nR*ntr);

a=1;

% create sequence of pairs:
for tr = 1:ntr
    for n=1:nR
        if n==1&&tr==1
            inP0 = 1;
        else
            if flagPair==1
                inP0 = ceil((nall)*rand(1,1));
            else
                inP0 = inP1(2,a-1);
            end
        end
        inP1(1,a) = inP0;
        nb = nonzeros(vin.*ArI(inP1(1,a),:));
        nball = sum(ArI(inP1(1,a),:));
        in = ceil(nball*rand(1,1));
        inP1(2,a) = nb(in);
        a = a+1;
    end
end

SRr = zeros(nall0,nall0);
Alearn = zeros(nall0,nall0);
al = al0*ones(1,nall);
arnp = zeros(1,nall);

% run simulations:
for tr = 1:ntr
    
    len = nR*tr;
    inP = inP1(:,nR*(tr-1)+1:len);
    for j=1:nR
        [al,arnp,SRr]=updatSRonly(inP(2,j),inP(1,j),SRr,al,arnp);
        Alearn(inP(2,j),inP(1,j)) = 1;
        Alearn(inP(1,j),inP(2,j)) = 1;
    end
    %%%%Question part%%%%
    PrAl = Alearn/6;
    SRlearA = inv(eye(nall)-gam*PrAl);
    
    DA = calDistM(Alearn);
    SRr = 0.5*(SRr+SRr');
    
    [Ur,Ss,Vr] = svd(SRr);
    SRs = Ur(:,1:d2reg)*Ss(1:d2reg,1:d2reg)*Vr(:,1:d2reg)';
    
    nPair = 60;
    isCorSR = zeros(1,nPair);
    isCorDA = zeros(1,nPair);
    isCorSRlA = zeros(1,nPair);
    isCorSRr = zeros(1,nPair);
    isCorSRreg = zeros(1,nPair);
    n1 = 1:nall;
    for n=1:nPair
        D1 = 1;
        D2 = 1;
        while(D1==D2)
            n0 = 1:nall;
            pic1 = ceil(nall*rand(1,1));
            n0(pic1)=[];
            in2 = ceil((nall-1)*rand(1,1));
            pic2 = n0(in2);
            n0(in2)=[];
            in3 = ceil((nall-2)*rand(1,1));
            tar = n0(in3);
            D1 = Dr(tar,pic1);
            D2 = Dr(tar,pic2);
        end
        
        if (D1>D2)&&(SR(tar,pic1)<SR(tar,pic2))||(D1<D2)&&(SR(tar,pic1)>SR(tar,pic2))
            isCorSR(n) = 1;
        else
            if SR(tar,pic1)==SR(tar,pic2)
                ranR = rand(1,1);
                if ranR<0.5
                    isCorSR(n) = 1;
                end
            end
        end
        
        if (D1>D2)&&(SRlearA(tar,pic1)<SRlearA(tar,pic2))||(D1<D2)&&(SRlearA(tar,pic1)>SRlearA(tar,pic2))
            isCorSRlA(n) = 1;
        else
            if SRlearA(tar,pic1)==SRlearA(tar,pic2)
                ranR = rand(1,1);
                if ranR<0.5
                    isCorSRlA(n) = 1;
                end
            end
        end
        
        if (D1>D2)&&(SRr(tar,pic1)<SRr(tar,pic2))||(D1<D2)&&(SRr(tar,pic1)>SRr(tar,pic2))
            isCorSRr(n) = 1;
        else
            if SRr(tar,pic1)==SRr(tar,pic2)
                ranR = rand(1,1);
                if ranR<0.5
                    isCorSRr(n) = 1;
                end
            end
        end
        if (D1>D2)&&(DA(tar,pic1)>DA(tar,pic2))||(D1<D2)&&(DA(tar,pic1)<DA(tar,pic2))
            isCorDA(n) = 1;
        else
            if DA(tar,pic1)==DA(tar,pic2)
                ranR = rand(1,1);
                if ranR<0.5
                    isCorDA(n) = 1;
                end
            end
        end
        
        if (D1>D2)&&(SRs(tar,pic1)<SRs(tar,pic2))||(D1<D2)&&(SRs(tar,pic1)>SRs(tar,pic2))
            isCorSRreg(n) = 1;
        else
            if SRs(tar,pic1)==SRs(tar,pic2)
                ranR = rand(1,1);
                if ranR<0.5
                    isCorSRreg(n) = 1;
                end
            end
        end
        
    end
    pCorSR(tr) = sum(isCorSR/nPair);
    pCorSRlA(tr) = sum(isCorSRlA/nPair);
    pCorSRr(tr) = sum(isCorSRr/nPair);
    pCorDA(tr) = sum(isCorDA/nPair);
    pCorSRreg(tr) = sum(isCorSRreg/nPair);
    
    for p=1:nall
        if sum(inP(1,:)==p)+sum(inP(2,:)==p)>0
            seenP(p) = 1;
        end
    end
    
end

disp('Finish Run');
save([DirS,'/pCorSR.mat'],'pCorSR');
save([DirS,'/pCorSRr.mat'],'pCorSRr');
save([DirS,'/pCorDA.mat'],'pCorDA');
save([DirS,'/pCorSRlA.mat'],'pCorSRlA');
save([DirS,'/pCorSRreg.mat'],'pCorSRreg');
%save([DirS,'/alsm.mat'],'alsm');

end

function [al,arnp,SR]=updatSRonly(inP,inPlast,SR,al,arnp)
% this function update the SR online using TD-SR
global  gam  al0
nball = 6;
SR(inPlast,:) = SR(inPlast,:) + al(inPlast)*(gam*SR(inP,:)-SR(inPlast,:));
SR(inPlast,inPlast) = SR(inPlast,inPlast)+al(inPlast);

arnp(inPlast) = arnp(inPlast)+1;
al(inPlast) = al0/(1+arnp(inPlast)/(1*nball/2));
end
