# Supplementary material for: Transferring structural knowledge across cognitive maps in humans and models
Source: Nat Commun. 2020 Sep 22;11:4783. doi: 10.1038/s41467-020-18254-6 (PMC7508979; doi:10.1038/s41467-020-18254-6)
Supplement: Supplementary file 4 — Source Data [file 41467_2020_18254_MOESM4_ESM.zip › 233376_2_data_set_4825184_qqwqqz/DataAndCode/periodHexGridCorrect2.m]

function A = periodHexGridCorrect2(N)
% calculate Hexagonal Adjacency matrix
N1 = N;
N2 = N;
A = zeros(N1^2,N2^2);

for n1=1:N1%%%row
    for n2=1:N2%%%col
        if n2<N2
          A((n1-1)*N2+n2,(n1-1)*N2+n2+1) = 1;
          A((n1-1)*N2+n2+1,(n1-1)*N2+n2) = 1;
        else
            A((n1-1)*N2+n2,(n1-1)*N2+1) = 1;
            A((n1-1)*N2+1,(n1-1)*N2+n2) = 1;
        end
%         if n2>1
%           A((n1-1)*N2+n2,(n1-1)*N2+n2-1) = 1;
%         else
%             A((n1-1)*N2+n2,(n1)*N2) = 1;
%         end
        
        if n1<N1
          A((n1-1)*N2+n2,(n1)*N2+n2) = 1;      
           A((n1)*N2+n2,(n1-1)*N2+n2) = 1;  
        else    
            A(n2,(n1-1)*N2+n2) = 1;
            A((n1-1)*N2+n2,n2) = 1;
        end
        
        if n2>1&&n1<N1
            A((n1-1)*N2+n2,n1*N2+n2-1)=1;
            A(n1*N+n2-1,(n1-1)*N2+n2)=1;
        else
            if n1<N1%n2=1
                A((n1-1)*N2+n2,(n1+1)*N2+n2-1)=1;
                A((n1+1)*N+n2-1,(n1-1)*N2+n2)=1;
            else
                if n2>1%n1=N1
                    A((n1-1)*N2+n2,n2-1) = 1;
                    A(n2-1,(n1-1)*N2+n2) = 1;
                else
                    A((n1-1)*N2+n2,N2)=1;
                    A(N2,(n1-1)*N2+n2)=1;
                end
            end
        end
        
        
    end
end
